# Supplementary material for: Disease-Attenuated Pneumococcal Biosynthesis Gene Mutants Invade the Mucosal Epithelium and Induce Innate Immunity
Source: J Infect Dis. 2026 Mar 24;233(5):e1141–53. doi: 10.1093/infdis/jiag124 (PMC13175632; doi:10.1093/infdis/jiag124)
Supplement: jiag124_Supplementary_Data [file jiag124_supplementary_data.zip]

Archive with 2 entries (2 files):
- SUPPLEMENTAL_INFORMATION_WEIGHT_JID_FINAL.pdf
- Weight et al S4-S9.xlsx
