# Supplementary material for: Disease-Attenuated Pneumococcal Biosynthesis Gene Mutants Invade the Mucosal Epithelium and Induce Innate Immunity
Source: J Infect Dis. 2026 Mar 24;233(5):e1141–53. doi: 10.1093/infdis/jiag124 (PMC13175632; doi:10.1093/infdis/jiag124)
Supplement: jiag124_Supplementary_Data [file jiag124_supplementary_data.zip › Weight et al S4-S9.xlsx]

## Sheet: Table S4 - 6B WT vs NI
Table S1: Differential gene expression in Detroit 562 cells 4 hours after 6B WT infection relative to uninfected controls
	baseMean	log2FoldChange	lfcSE	pvalue	padj	ensembl_gene_id
AC256236	1.35382	32.8591	4.47182	3.71503e-14	1.74958e-11
AC022149	15.1144	30.1714	4.46415	3.39491e-12	9.8594e-10
Z84488	0.551168	29.1135	4.4674	1.93432e-11	5.03069e-09
MUC21	1.26274	25.7734	4.46573	2.61795e-09	4.70287e-07	ENSG00000204544
VASN	11.5942	20.8868	4.60753	2.3765e-07	3.09081e-05	ENSG00000168140
BRD2	0.851004	18.4322	7.10651	3.12156e-06	0.000314411	ENSG00000204256
AC012254	3.2391	18.2494	3.43272	3.36414e-08	5.18763e-06
CTAGE4	1.20075	18.1108	7.26594	3.52679e-06	0.000349172	ENSG00000225932
MICE	0.546212	17.0943	2.75228	3.40419e-10	7.14676e-08	ENSG00000228491
AC107075	1.10013	10.1237	9.49572	3.14165e-05	0.0023295
HLA-DMB	0.647084	5.51823	8.29439	9.34072e-05	0.00579225	ENSG00000226264
TNF	10.191	4.36127	0.795753	2.68204e-11	6.79334e-09	ENSG00000204490
CSF3	25.3361	4.31667	0.60655	4.44453e-16	2.97869e-13	ENSG00000108342
CXCL2	267.187	3.84384	0.357033	6.53485e-30	2.84674e-26	ENSG00000081041
CXCL8	3011.56	3.47657	0.320467	1.45602e-29	5.07422e-26	ENSG00000169429
CCL20	193.034	3.34237	0.392074	1.78481e-19	1.82943e-16	ENSG00000115009
CXCL3	294.042	3.28611	0.332615	7.72059e-25	1.66978e-21	ENSG00000163734
RASD1	11.0617	2.80722	0.424623	1.75624e-12	5.46473e-10	ENSG00000108551
CXCL1	3757.34	2.7515	0.277569	2.50409e-24	4.36338e-21	ENSG00000163739
CCL2	21.1181	2.59231	0.39066	2.01241e-12	6.15197e-10	ENSG00000108691
CD69	11.6076	2.46461	0.400376	4.43991e-11	1.07452e-08	ENSG00000110848
IER3	4539.96	2.33181	0.269534	4.70701e-19	4.55665e-16	ENSG00000137331
IL36G	13.412	2.2967	0.379449	7.95898e-11	1.84914e-08	ENSG00000136688
IL6	29.6392	2.27017	0.322745	1.41598e-13	5.87464e-11	ENSG00000136244
FOS	1249.21	2.23579	0.285184	3.56162e-16	2.48245e-13	ENSG00000170345
IL1A	84.9667	2.21845	0.29046	1.66281e-15	9.9912e-13	ENSG00000115008
TNFAIP3	2494.96	2.06733	0.224979	2.87438e-21	3.57758e-18	ENSG00000118503
TCIM	183.312	1.99977	0.204546	9.25981e-24	1.46684e-20	ENSG00000176907
ANKRD37	154.875	1.9163	0.302409	7.90937e-12	2.15345e-09	ENSG00000186352
ZC3H12A	1442.72	1.90817	0.166241	9.3962e-32	8.18644e-28	ENSG00000163874
IL1B	37.3962	1.88309	0.25881	1.24621e-14	6.786e-12	ENSG00000125538
ANGPTL4	42.1066	1.82079	0.405347	9.94639e-08	1.43279e-05	ENSG00000167772
CYP1A1	976.591	1.7337	0.146593	8.444e-34	1.47137e-29	ENSG00000140465
BIRC3	5517.23	1.72297	0.191088	4.96071e-21	5.76269e-18	ENSG00000023445
LTB	4.38291	1.71683	0.697069	9.67429e-06	0.000826346	ENSG00000204487
HBEGF	406.485	1.70999	0.271317	5.881e-12	1.65284e-09	ENSG00000113070
KANSL1	35.218	1.6959	1.33569	4.2171e-05	0.00297502	ENSG00000120071
LIF	1285.28	1.68688	0.33816	9.53633e-09	1.56765e-06	ENSG00000128342
RND1	140.158	1.63334	0.162943	2.34382e-25	5.83443e-22	ENSG00000172602
ATF3	576.918	1.62645	0.250255	1.35508e-12	4.62985e-10	ENSG00000162772
NFKBIZ	3036.44	1.61008	0.152639	9.50866e-28	2.76147e-24	ENSG00000144802
FOSB	139.949	1.55108	0.25211	1.0942e-11	2.93328e-09	ENSG00000125740
CSF2	7.67296	1.50876	1.00928	4.32851e-05	0.00301697	ENSG00000164400
NFKBIA	3572.55	1.50343	0.158766	3.84177e-23	5.57858e-20	ENSG00000100906
EGR1	3103.63	1.5011	0.255775	5.86284e-11	1.38054e-08	ENSG00000120738
IRAK2	389.054	1.39816	0.142018	8.62442e-25	1.66978e-21	ENSG00000134070
ALOX5	166.306	1.36199	2.86781	0.000134321	0.00793404	ENSG00000012779
MAFF	625.413	1.34421	0.181125	1.45056e-15	9.02717e-13	ENSG00000185022
EGLN3	2801.37	1.29492	0.366643	1.74793e-06	0.00019036	ENSG00000129521
ZFP36	552.179	1.29418	0.155784	1.26388e-18	1.15911e-15	ENSG00000128016
DUSP5	618.903	1.29289	0.267308	1.69267e-08	2.63347e-06	ENSG00000138166
DDIT4	3315.22	1.29218	0.207972	7.07211e-12	1.95606e-09	ENSG00000168209
NEURL3	30.2221	1.28379	0.243064	1.75297e-09	3.21532e-07	ENSG00000163121
DUSP1	401.599	1.25527	0.177015	1.89334e-14	9.70336e-12	ENSG00000120129
MAP3K8	379.121	1.24435	0.133381	1.4869e-22	1.99302e-19	ENSG00000107968
ADM	1662.16	1.2297	0.250356	1.28558e-08	2.06111e-06	ENSG00000148926
NR4A1	251.542	1.1673	0.15464	7.9e-16	5.09843e-13	ENSG00000123358
NCOA7	2617.73	1.16225	0.181821	2.98693e-12	8.82158e-10	ENSG00000111912
CEBPD	359.991	1.15502	0.168489	1.33599e-13	5.7562e-11	ENSG00000221869
BHLHE40	5809.79	1.13157	0.173589	1.43467e-12	4.71683e-10	ENSG00000134107
PTGS2	6279.11	1.1197	0.393591	8.36182e-06	0.000728524	ENSG00000073756
CYP1B1	4039.26	1.06696	0.0939809	1.92199e-31	1.11636e-27	ENSG00000138061
NFKBIE	191.681	1.02024	0.140693	1.3137e-14	6.93673e-12	ENSG00000146232
EGR2	57.7454	0.984771	0.287145	3.36847e-06	0.000337331	ENSG00000122877
HCAR3	200.474	0.980458	0.151901	3.80485e-12	1.08688e-09	ENSG00000255398
ASB2	22.866	0.97847	0.353552	1.17401e-05	0.000974149	ENSG00000100628
TIPARP	2438.87	0.972168	0.140168	1.52785e-13	6.09714e-11	ENSG00000163659
ARRDC3	7100.53	0.958542	0.156198	3.05467e-11	7.60394e-09	ENSG00000113369
PPP1R15A	1329.85	0.954732	0.117288	1.72702e-17	1.47335e-14	ENSG00000087074
JUN	1878.81	0.945496	0.266531	2.77544e-06	0.000287869	ENSG00000177606
KCTD11	1689.59	0.934816	0.161828	2.7865e-10	5.99441e-08	ENSG00000213859
SGK1	856.064	0.931117	0.117708	1.21393e-16	8.81361e-14	ENSG00000118515
PRDM1	629.231	0.928233	0.124676	4.47074e-15	2.51439e-12	ENSG00000057657
ADRB2	377.941	0.927129	0.165439	7.53158e-10	1.44217e-07	ENSG00000169252
TNFAIP2	6852.2	0.921385	0.134152	2.90143e-13	1.1235e-10	ENSG00000185215
NFKBID	23.4269	0.897113	0.207842	3.29476e-07	4.22141e-05	ENSG00000167604
EREG	300.41	0.894271	0.200974	2.01656e-07	2.72671e-05	ENSG00000124882
PMAIP1	358.843	0.874146	0.125292	1.53959e-13	6.09714e-11	ENSG00000141682
CDC42EP2	555.791	0.866976	0.268734	6.22471e-06	0.000573892	ENSG00000149798
FOSL1	1223.85	0.848973	0.245465	3.96568e-06	0.000390407	ENSG00000175592
EPGN	41.0528	0.844503	0.225261	2.00923e-06	0.00021479	ENSG00000182585
CFB	619.158	0.840856	0.262265	6.75292e-06	0.000616072	ENSG00000204359
GDF15	227.744	0.839471	0.177505	6.87669e-08	1.04197e-05	ENSG00000130513
BCL3	572.592	0.818587	0.118952	3.18694e-13	1.20723e-10	ENSG00000069399
HS3ST1	166.433	0.813506	0.142941	5.45431e-10	1.11813e-07	ENSG00000002587
PIM1	1745.25	0.808053	0.118143	4.25998e-13	1.57937e-10	ENSG00000137193
KLHL31	47.0465	0.794831	0.236279	5.26543e-06	0.000498642	ENSG00000124743
NKX3-1	483.076	0.781419	0.0975307	6.93873e-17	5.25684e-14	ENSG00000167034
ZFP36L1	6830.32	0.780697	0.108487	3.45217e-14	1.71869e-11	ENSG00000185650
PLK3	82.391	0.777685	0.277767	1.56182e-05	0.00124839	ENSG00000173846
MYC	1332.43	0.773363	0.136742	6.5979e-10	1.29178e-07	ENSG00000136997
UGT1A7	26.055	0.768718	0.25378	1.05653e-05	0.000885095	ENSG00000244122
PHLDA1	644.994	0.766477	0.342969	3.91579e-05	0.00280793	ENSG00000139289
NR4A2	213.229	0.765827	0.144181	4.23144e-09	7.44777e-07	ENSG00000153234
MAFG	1429.44	0.749617	0.0856199	1.27587e-19	1.38951e-16	ENSG00000197063
PTX3	76.4227	0.739742	0.216158	4.99346e-06	0.000478082	ENSG00000163661
PIM3	1316.24	0.730998	0.107301	4.6496e-13	1.6879e-10	ENSG00000198355
TXNRD1	16554.8	0.73085	0.104541	1.3544e-13	5.7562e-11	ENSG00000198431
ZC3H12C	638.017	0.727578	0.137447	4.48035e-09	7.80701e-07	ENSG00000149289
CH25H	26.7141	0.723605	0.483275	0.000123549	0.00739809	ENSG00000138135
SKA1	21.6448	0.719057	2.32468	0.000396898	0.0194268	ENSG00000154839
KLF6	1876.05	0.717748	0.139972	1.03874e-08	1.69159e-06	ENSG00000067082
FOXC2	21.5831	0.714922	0.196673	3.11169e-06	0.000314411	ENSG00000176692
CLCF1	306.341	0.711069	0.151714	8.40004e-08	1.25103e-05	ENSG00000175505
RGS16	38.1959	0.704105	0.297145	3.57329e-05	0.00260522	ENSG00000143333
NOCT	172.728	0.700421	0.124058	6.26301e-10	1.24015e-07	ENSG00000151014
TIFA	400.026	0.695902	0.137104	1.31205e-08	2.07841e-06	ENSG00000145365
DLL4	11.0723	0.692213	0.453914	0.000127377	0.00757526	ENSG00000128917
SBNO2	230.78	0.688953	0.47026	0.000139377	0.00812423	ENSG00000064932
VEGFA	4146.28	0.688739	0.281335	3.24234e-05	0.00239397	ENSG00000112715
PLK2	3544.41	0.682223	0.0953804	3.6672e-14	1.74958e-11	ENSG00000145632
KLF4	838.407	0.679898	0.157482	3.79352e-07	4.79001e-05	ENSG00000136826
IER5	1282.91	0.648306	0.0805915	3.42577e-17	2.71337e-14	ENSG00000162783
SLC25A25	367.253	0.640251	0.0788475	1.77564e-17	1.47335e-14	ENSG00000148339
TNFSF15	941.534	0.639026	0.1425	1.92327e-07	2.65976e-05	ENSG00000181634
BBC3	89.2823	0.638984	0.158996	1.08812e-06	0.000127252	ENSG00000105327
SERTAD2	1072.85	0.631379	0.0956873	1.42331e-12	4.71683e-10	ENSG00000179833
OSGIN1	403.99	0.623481	0.308786	7.17437e-05	0.00473536	ENSG00000140961
TGIF1	1283.26	0.622324	0.118854	5.11707e-09	8.65679e-07	ENSG00000177426
TENT5A	742.859	0.611516	0.141499	3.70429e-07	4.71148e-05	ENSG00000112773
FOSL2	2691.26	0.605519	0.101841	8.61329e-11	1.94918e-08	ENSG00000075426
JUNB	4082.96	0.597443	0.146002	8.67532e-07	0.000104253	ENSG00000171223
IER2	971.737	0.597015	0.131	1.3956e-07	1.97709e-05	ENSG00000160888
SPRY4	88.2126	0.594162	0.430786	0.000196845	0.0108614	ENSG00000187678
CD274	245.113	0.593278	0.0914302	2.65402e-12	7.97349e-10	ENSG00000120217
IL17C	1.35179	0.590166	1.02164	0.000429842	0.0207479	ENSG00000124391
RELB	228.461	0.57939	0.130656	2.37686e-07	3.09081e-05	ENSG00000104856
IL20	1.70015	0.578814	0.901631	0.000467139	0.0219367	ENSG00000162891
RHOB	767.6	0.576618	0.12889	2.01862e-07	2.72671e-05	ENSG00000143878
BTG2	996.581	0.576156	0.0927142	1.54307e-11	4.07394e-09	ENSG00000159388
EDN1	1491.07	0.575843	0.299718	9.20735e-05	0.00575047	ENSG00000078401
HOXB2	16.4188	0.5756	0.274641	7.00728e-05	0.00466037	ENSG00000173917
MXD1	449.991	0.575503	0.122942	8.04777e-08	1.2089e-05	ENSG00000059728
UGCG	2263.96	0.563365	0.0936356	5.31982e-11	1.26983e-08	ENSG00000148154
SERPINB9	34.3575	0.562051	0.14112	1.29444e-06	0.000148392	ENSG00000170542
CSRNP1	504.788	0.56195	0.143894	1.65653e-06	0.000183854	ENSG00000144655
ARTN	308.407	0.558397	0.0940111	8.5511e-11	1.94918e-08	ENSG00000117407
SOD2	3604.92	0.548558	0.156033	4.97783e-06	0.000478082	ENSG00000112096
CEBPB	2054.39	0.545561	0.097532	6.80737e-10	1.31798e-07	ENSG00000172216
ZNF217	1053.42	0.544853	0.0970781	6.10719e-10	1.22319e-07	ENSG00000171940
STC1	326.469	0.536194	0.34992	0.000182795	0.010209	ENSG00000159167
NFKB2	467.842	0.535502	0.0996359	2.40509e-09	4.36548e-07	ENSG00000077150
PLAU	5260.22	0.533334	0.105716	1.42271e-08	2.23341e-06	ENSG00000122861
FP565260	262.189	0.528387	0.131197	1.18124e-06	0.00013722
ELF3	7616.53	0.526233	0.102245	8.48946e-09	1.42239e-06	ENSG00000163435
EGR3	99.9975	0.514184	0.499592	0.000388554	0.0191801	ENSG00000179388
BCL2A1	6.69069	0.512786	0.520592	0.000410945	0.020058	ENSG00000140379
TNFSF18	10.2677	0.509124	0.46968	0.000369184	0.0184857	ENSG00000120337
ERRFI1	1851.64	0.505133	0.366572	0.000249469	0.0132936	ENSG00000116285
ZBTB46	62.3262	0.497646	0.128493	2.0779e-06	0.000220777	ENSG00000130584
SRXN1	3355.18	0.487978	0.133861	4.04749e-06	0.000394008	ENSG00000271303
KLF9	408.132	0.484622	0.0916799	4.75482e-09	8.12281e-07	ENSG00000119138
NFIL3	827.553	0.48301	0.0837823	3.09839e-10	6.58408e-08	ENSG00000165030
IRS2	537.051	0.481783	0.105647	1.75073e-07	2.46019e-05	ENSG00000185950
EPHA2	1817.11	0.480662	0.177411	3.02285e-05	0.00225099	ENSG00000142627
TICAM1	445.967	0.479724	0.105344	1.81759e-07	2.53372e-05	ENSG00000127666
ICAM1	1316.53	0.470687	0.118744	1.70736e-06	0.000188296	ENSG00000090339
TRIB1	1149.39	0.468976	0.279777	0.000172815	0.00984084	ENSG00000173334
SOCS1	21.2575	0.464718	0.28156	0.000181992	0.0101968	ENSG00000185338
TNFRSF10A	254.601	0.463286	0.155449	1.90154e-05	0.00149929	ENSG00000104689
STYK1	208.807	0.46215	0.0813459	5.86654e-10	1.18866e-07	ENSG00000060140
KLF10	4322.21	0.459825	0.154535	1.93543e-05	0.00151233	ENSG00000155090
BHLHE41	58.2185	0.452745	0.202665	7.27368e-05	0.00474903	ENSG00000123095
STBD1	253.162	0.452148	0.12706	5.59546e-06	0.000523381	ENSG00000118804
C10orf55	32.801	0.451516	0.201778	7.25017e-05	0.00474903	ENSG00000222047
KDM6B	1179.31	0.45125	0.108503	9.69563e-07	0.000114153	ENSG00000132510
SOWAHC	1604.92	0.446975	0.172904	4.07068e-05	0.00289517	ENSG00000198142
LPAR6	404.837	0.443337	0.101263	4.51024e-07	5.53457e-05	ENSG00000139679
SOCS3	747.009	0.438709	0.100044	4.5011e-07	5.53457e-05	ENSG00000184557
ETV3	1342.17	0.437861	0.0704179	2.69005e-11	6.79334e-09	ENSG00000117036
GADD45A	552.275	0.436187	0.149566	2.3004e-05	0.00175809	ENSG00000116717
PELI1	416.822	0.435961	0.092129	1.06265e-07	1.51776e-05	ENSG00000197329
RIPK2	962.469	0.435764	0.0645517	7.90792e-13	2.81215e-10	ENSG00000104312
FOXC1	2093.74	0.430455	0.105569	1.39961e-06	0.0001594	ENSG00000054598
KLF2	34.8585	0.429228	0.269491	0.000219129	0.0118582	ENSG00000127528
DUSP2	36.4573	0.426153	0.247989	0.00018032	0.0101357	ENSG00000158050
BCL10	1129.83	0.416592	0.119734	7.56759e-06	0.000679718	ENSG00000142867
FAM110C	655.525	0.412681	0.115491	6.13838e-06	0.000568943	ENSG00000184731
HMOX1	102.433	0.405597	0.202465	0.00011981	0.00719893	ENSG00000100292
MIDN	1476.76	0.402832	0.0987542	1.58156e-06	0.000177798	ENSG00000167470
IRF1	2068.91	0.395256	0.0690706	8.74572e-10	1.65646e-07	ENSG00000125347
ETS1	2692.45	0.386019	0.138274	3.31017e-05	0.00243375	ENSG00000134954
PDGFB	440.985	0.385326	0.163576	7.06638e-05	0.00468181	ENSG00000100311
NUAK2	607.825	0.385281	0.0826691	2.08132e-07	2.76848e-05	ENSG00000163545
LRRC4	353.979	0.384636	0.108171	7.01052e-06	0.000632945	ENSG00000128594
BTG3	528.691	0.383863	0.0680097	1.55067e-09	2.90542e-07	ENSG00000154640
MOB3C	642.928	0.382799	0.0567171	1.48094e-12	4.77877e-10	ENSG00000142961
RNF19B	619.299	0.378172	0.063438	2.56648e-10	5.59011e-08	ENSG00000116514
CD83	259.275	0.374623	0.277991	0.000382805	0.0189499	ENSG00000112149
IL32	55.2219	0.374455	0.216555	0.000204947	0.01116	ENSG00000008517
PARD6B	492.717	0.371441	0.125261	2.49634e-05	0.00189125	ENSG00000124171
B3GNT5	2740.22	0.366035	0.0947191	3.40996e-06	0.000339535	ENSG00000176597
AC006064	32.4283	0.364583	1.38421	0.000670878	0.0287932
CD34	3.31528	0.362834	0.597953	0.00100371	0.0401138	ENSG00000174059
MFSD2A	264.854	0.358336	0.201924	0.000199625	0.0109386	ENSG00000168389
IFNLR1	161.974	0.355432	0.0786554	4.33216e-07	5.43078e-05	ENSG00000185436
ARL4D	481.686	0.353713	0.118488	2.50861e-05	0.00189231	ENSG00000175906
GCH1	374.171	0.350516	0.0832711	1.29431e-06	0.000148392	ENSG00000131979
BMP4	1143.15	0.346487	0.0865996	2.45644e-06	0.000257852	ENSG00000125378
IRF2BPL	1483.77	0.344293	0.0679322	4.46173e-08	6.81979e-06	ENSG00000119669
SPSB1	758.298	0.34377	0.0796017	9.2177e-07	0.000109264	ENSG00000171621
DCUN1D3	333.521	0.341548	0.125887	4.25436e-05	0.0029892	ENSG00000188215
PDP1	3280.66	0.338376	0.145721	8.4781e-05	0.00537203	ENSG00000164951
ENKUR	30.4074	0.336343	0.244911	0.000416695	0.020203	ENSG00000151023
RIT1	1810.9	0.336062	0.0712121	2.13898e-07	2.82362e-05	ENSG00000143622
AC008758	8.7942	0.335926	0.388018	0.000909517	0.0371218
LONRF1	202.842	0.33376	0.18635	0.000209532	0.0113742	ENSG00000154359
HOXA3	304.187	0.333664	0.127522	5.14005e-05	0.00354013	ENSG00000105997
NAMPTP1	1470.93	0.333394	0.126117	4.90167e-05	0.00338935	ENSG00000229644
NAMPT	13529.9	0.330386	0.0952241	9.61924e-06	0.000826346	ENSG00000105835
RAP2B	3184.25	0.329674	0.0979326	1.20846e-05	0.000997979	ENSG00000181467
ZFAND5	6708.2	0.329137	0.0575765	1.73355e-09	3.21352e-07	ENSG00000107372
TLNRD1	388.843	0.328612	0.0830724	2.86451e-06	0.000293514	ENSG00000140406
TNIP3	95.9535	0.328304	0.432158	0.00105255	0.041589	ENSG00000050730
C2CD4A	201.488	0.327476	0.406244	0.00101043	0.0402898	ENSG00000198535
ARHGAP30	42.4525	0.32684	0.277385	0.000595127	0.02632	ENSG00000186517
ANKRD33B	252.041	0.326831	0.234759	0.000417393	0.020203	ENSG00000164236
TSC22D1	4613.34	0.325804	0.0448144	7.17053e-14	3.20376e-11	ENSG00000102804
REL	4911.07	0.325474	0.117706	3.99106e-05	0.00285017	ENSG00000162924
PPP1R3G	78.3432	0.325296	0.274868	0.000593526	0.026316	ENSG00000219607
CXCL6	763.486	0.324961	0.194685	0.000264176	0.0139071	ENSG00000124875
NRARP	1273.97	0.324605	0.0582886	4.01622e-09	7.14108e-07	ENSG00000198435
IFNGR1	5118.23	0.322418	0.118151	4.28619e-05	0.00299947	ENSG00000027697
PIGA	289.391	0.321422	0.0863784	5.32573e-06	0.000501627	ENSG00000165195
SNAPC1	449.522	0.321071	0.104882	2.28548e-05	0.00175438	ENSG00000023608
NAB1	2345.44	0.319627	0.080828	2.88039e-06	0.000293514	ENSG00000138386
IRF2BP2	2887.86	0.319046	0.122754	5.4516e-05	0.00371071	ENSG00000168264
C17orf100	170.255	0.315098	0.072034	7.91292e-07	9.57519e-05	ENSG00000256806
BLACAT1	140.414	0.312276	0.0874822	7.66914e-06	0.000685306	ENSG00000281406
NET1	5567.56	0.311029	0.118757	5.32373e-05	0.00363788	ENSG00000173848
APOLD1	104.458	0.31036	0.0969638	1.73145e-05	0.00137765	ENSG00000178878
EHF	20504.7	0.310131	0.0872047	7.8998e-06	0.000701585	ENSG00000135373
PLEKHG3	1555.22	0.308649	0.0899283	1.04975e-05	0.000883664	ENSG00000126822
ITPKC	764.901	0.306782	0.0622951	9.55365e-08	1.39893e-05	ENSG00000086544
TRIM69	182.1	0.303671	0.127819	8.32953e-05	0.00531656	ENSG00000185880
IFNGR2	1194.27	0.302997	0.0723899	1.42978e-06	0.000161779	ENSG00000159128
SH2B3	494.845	0.302586	0.0811351	5.12514e-06	0.000488008	ENSG00000111252
IL23A	27.5982	0.301903	0.254207	0.000644866	0.0280219	ENSG00000110944
KBTBD2	1038.38	0.301385	0.0490574	1.70457e-10	3.75976e-08	ENSG00000170852
RHOV	950.238	0.300883	0.0832489	6.79552e-06	0.000616729	ENSG00000104140
HAS3	258.579	0.300092	0.229969	0.000533094	0.0242537	ENSG00000103044
GABARAPL1	1481.31	0.299853	0.0728224	1.74408e-06	0.00019036	ENSG00000139112
PIM2	96.675	0.299153	0.136958	0.000117791	0.00712675	ENSG00000102096
SH3TC1	516.519	0.299149	0.126132	8.45193e-05	0.00537203	ENSG00000125089
ARHGEF2	644.624	0.299084	0.0730274	1.85873e-06	0.00020117	ENSG00000116584
SEMA4B	2326.39	0.2988	0.198507	0.000380959	0.0189123	ENSG00000185033
EFNA1	2355.14	0.296744	0.141906	0.000139406	0.00812423	ENSG00000169242
LYN	2106.43	0.296112	0.0742414	2.51252e-06	0.00026216	ENSG00000254087
SOX15	325.647	0.294681	0.120042	7.32038e-05	0.00475961	ENSG00000129194
TNFRSF10D	351.099	0.294126	0.150173	0.00017685	0.0100052	ENSG00000173530
MAPK6	2947.53	0.289423	0.110019	5.30927e-05	0.00363788	ENSG00000069956
SAT1	5994.78	0.286619	0.0719361	2.44328e-06	0.000257852	ENSG00000130066
CBX4	598.643	0.286523	0.0606947	2.06458e-07	2.76732e-05	ENSG00000141582
EDN2	177.203	0.285668	0.334185	0.00116655	0.0453731	ENSG00000127129
PNRC1	2564.22	0.284113	0.115346	7.27686e-05	0.00474903	ENSG00000146278
HHEX	99.1718	0.284112	0.211264	0.000529704	0.0241625	ENSG00000152804
BACH1	1563.08	0.279708	0.145868	0.000196971	0.0108614	ENSG00000156273
PIK3CD	99.1733	0.278442	0.113928	7.56234e-05	0.00489866	ENSG00000171608
STARD5	192.002	0.278017	0.135977	0.000157404	0.00905201	ENSG00000172345
HOXB3	274.674	0.273385	0.0837928	1.41981e-05	0.00114538	ENSG00000120093
C21orf91	971.063	0.272928	0.121835	0.000110924	0.00673465	ENSG00000154642
SAV1	1280.21	0.27199	0.0605873	4.36598e-07	5.43409e-05	ENSG00000151748
WNT10B	116.557	0.271132	0.112931	8.21883e-05	0.00526519	ENSG00000169884
PPP1R15B	2276.48	0.270439	0.0754474	6.50258e-06	0.000596355	ENSG00000158615
GCNT4	109.585	0.268111	0.146129	0.000234991	0.0125991	ENSG00000176928
ABTB2	1352.14	0.268063	0.117859	0.000104432	0.00645292	ENSG00000166016
SDC4	9020.87	0.26449	0.0705337	4.04723e-06	0.000394008	ENSG00000124145
PDLIM3	256.865	0.261725	0.0751934	7.9661e-06	0.000701585	ENSG00000154553
KMO	200.52	0.258568	0.120492	0.000133904	0.00793404	ENSG00000117009
PELO	758.092	0.258521	0.0532284	9.12395e-08	1.34733e-05	ENSG00000152684
KIAA0040	1348	0.257616	0.157618	0.000348292	0.0176424	ENSG00000235750
SULT1A3	114.618	0.257463	0.281069	0.001225	0.0472247	ENSG00000261052
ITPRIP	549.188	0.250188	0.0765655	1.23554e-05	0.00101553	ENSG00000148841
NUMBL	330.179	0.246995	0.109474	0.000108239	0.00664108	ENSG00000105245
RGL2	41.6049	0.244146	0.917456	0.00110611	0.0433124	ENSG00000206282
CDKN1A	3234.2	0.242727	0.22977	0.0010435	0.041325	ENSG00000124762
C16orf87	345.662	0.239176	0.0826341	2.74999e-05	0.00205659	ENSG00000155330
FRS3	54.6552	0.236155	0.179188	0.000673303	0.0288263	ENSG00000137218
NAB2	1318.03	0.23588	0.140597	0.000339826	0.0173302	ENSG00000166886
ARHGAP32	2520.09	0.235738	0.0926401	5.85373e-05	0.00396892	ENSG00000134909
MAFK	903.318	0.233779	0.175771	0.000664645	0.0285962	ENSG00000198517
ITPKB	561.618	0.232007	0.054012	4.63608e-07	5.64921e-05	ENSG00000143772
FEM1C	851.822	0.23159	0.116758	0.000186348	0.0103742	ENSG00000145780
CLK3	832.987	0.230614	0.0756028	1.79246e-05	0.00141971	ENSG00000179335
RELT	195.198	0.230047	0.15121	0.000467552	0.0219367	ENSG00000054967
ETS2	2020.12	0.226952	0.0754146	1.92112e-05	0.00150791	ENSG00000157557
KLF7	1097.26	0.226022	0.184973	0.000839917	0.0348466	ENSG00000118263
OSGIN2	1548.58	0.220479	0.0891862	6.48585e-05	0.00436355	ENSG00000164823
RAB9A	633.455	0.219893	0.0896282	6.74788e-05	0.00450505	ENSG00000123595
INAFM2	932.926	0.21821	0.0626824	4.87454e-06	0.000471882	ENSG00000259330
FBXO32	908.847	0.217436	0.114832	0.000225024	0.0121394	ENSG00000156804
TSC22D3	1760.41	0.214398	0.0917009	8.56467e-05	0.00538771	ENSG00000157514
ADAMTS1	430.163	0.210558	0.146979	0.000591461	0.0262913	ENSG00000154734
PHF13	584.271	0.210249	0.0681312	1.32762e-05	0.00107599	ENSG00000116273
SH3BP2	1266.73	0.210245	0.0725801	2.19026e-05	0.00168873	ENSG00000087266
RNF165	70.093	0.208253	0.170505	0.00090967	0.0371218	ENSG00000141622
FAM83G	549.152	0.20588	0.0844751	6.58543e-05	0.00441351	ENSG00000188522
SLC52A3	179.73	0.205114	0.129222	0.000434677	0.0208657	ENSG00000101276
FAM89A	151.004	0.203528	0.12884	0.00044308	0.0210372	ENSG00000182118
TNFRSF10B	1728.25	0.203179	0.137873	0.000554825	0.0250462	ENSG00000120889
HCAR2	728.261	0.203051	0.145167	0.000648992	0.0281311	ENSG00000182782
LONRF3	150.047	0.202235	0.150607	0.000730449	0.0308934	ENSG00000175556
STC2	1815.79	0.201692	0.141499	0.000616458	0.0269218	ENSG00000113739
NCK1	1743.84	0.200347	0.0905383	0.000108903	0.00665838	ENSG00000158092
TOB1	1345.97	0.19977	0.0980453	0.000162481	0.00931329	ENSG00000141232
TBCE	126.09	0.198832	0.168374	0.00102767	0.0407907	ENSG00000282984
MMD	310.836	0.198501	0.14677	0.000725255	0.0307691	ENSG00000108960
KCTD9	690.986	0.196706	0.0732377	3.35145e-05	0.00245374	ENSG00000104756
BTG1	2982.4	0.192328	0.114691	0.000364204	0.0182889	ENSG00000133639
AC129492	190.616	0.191036	0.15357	0.000935092	0.0379813
C9orf72	256.535	0.190048	0.124722	0.000513311	0.023538	ENSG00000147894
BIK	327.966	0.188831	0.149549	0.000907057	0.0371218	ENSG00000100290
HOXD13	252.692	0.184997	0.103305	0.000282274	0.0146388	ENSG00000128714
SDCBP	3146.01	0.184468	0.0903262	0.000156417	0.00902508	ENSG00000137575
DAPP1	1155.4	0.181971	0.130631	0.000699348	0.029868	ENSG00000070190
HOXA1	312.18	0.181589	0.0875322	0.000143889	0.00832979	ENSG00000105991
MFHAS1	1099.26	0.175953	0.110027	0.000442704	0.0210372	ENSG00000147324
ZIC5	178.973	0.1751	0.134109	0.000868388	0.0357723	ENSG00000139800
TWIST1	136.177	0.175024	0.112151	0.000484873	0.0226512	ENSG00000122691
RNF145	4678.15	0.172712	0.0622309	2.10082e-05	0.00163423	ENSG00000145860
TNFRSF11A	577.578	0.171124	0.0630364	2.48369e-05	0.00188988	ENSG00000141655
TTC39C	311.712	0.171022	0.0673645	4.1259e-05	0.00292251	ENSG00000168234
RNF24	540.961	0.170491	0.0661397	3.68256e-05	0.0026626	ENSG00000101236
IRF6	5232.83	0.169645	0.0614259	2.13018e-05	0.00164971	ENSG00000117595
AC242843	390.729	0.161631	0.108597	0.000590019	0.0262913
DDIT4L	107.224	0.157039	0.132752	0.00123157	0.0473643	ENSG00000145358
SGPP2	554.871	0.15543	0.11809	0.000905861	0.0371218	ENSG00000163082
ZNF639	1336.06	0.154173	0.0528387	1.15043e-05	0.000959147	ENSG00000121864
NR5A2	71.4476	0.146804	0.121784	0.00122158	0.0471974	ENSG00000116833
NEURL1B	670.589	0.145963	0.0836526	0.000327527	0.0168353	ENSG00000214357
RAP1GAP	322.878	0.144182	0.119986	0.00124746	0.0477735	ENSG00000076864
NFKB1	1661.37	0.142025	0.0772779	0.000262996	0.013887	ENSG00000109320
TRAF3	1240.87	0.141035	0.0717396	0.000190498	0.0105714	ENSG00000131323
RNF227	276.554	0.14042	0.111209	0.00109443	0.0429514	ENSG00000179859
BLOC1S4	327.698	0.134726	0.0955639	0.000784185	0.0328472	ENSG00000186222
JOSD1	1697.53	0.133786	0.0519166	3.63304e-05	0.00263774	ENSG00000100221
B4GALT5	4322.68	0.13376	0.0520887	3.73529e-05	0.00268956	ENSG00000158470
TTC9	3263.12	0.1333	0.073037	0.000284183	0.014694	ENSG00000133985
PIP5K1A	2364.39	0.131737	0.0613134	0.000125198	0.00747116	ENSG00000143398
KIAA0232	1062.01	0.129696	0.097565	0.000981693	0.0393241	ENSG00000170871
RDH10	2158.9	0.129198	0.0888419	0.000725745	0.0307691	ENSG00000121039
ING1	314.228	0.12849	0.0990148	0.00106838	0.0420237	ENSG00000153487
EIF5	12571.9	0.127463	0.0661936	0.000231493	0.0124499	ENSG00000100664
IFT57	1216.69	0.126876	0.0415396	8.26881e-06	0.00072404	ENSG00000114446
MAP3K13	1427.63	0.12601	0.0544747	8.55628e-05	0.00538771	ENSG00000073803
RFFL	453.298	0.124229	0.0662705	0.000271577	0.0142109	ENSG00000092871
ST3GAL5	1058.25	0.122781	0.0597022	0.000175583	0.00996589	ENSG00000115525
C1orf216	158.413	0.121098	0.0977668	0.00129577	0.0492988	ENSG00000142686
MSANTD3	596.091	0.118484	0.0570617	0.000178065	0.0100414	ENSG00000066697
DGKD	1031.84	0.118327	0.0700752	0.00045423	0.021508	ENSG00000077044
ST3GAL4	784.07	0.116563	0.0836281	0.000925991	0.0376995	ENSG00000110080
DUSP16	450.362	0.114742	0.0726146	0.000610804	0.0267444	ENSG00000111266
ANKRD40	1812.95	0.112528	0.0492688	0.00011948	0.00719893	ENSG00000154945
TNFAIP8	1288.49	0.109065	0.0826973	0.00119249	0.0462092	ENSG00000145779
CNOT8	1735.44	0.105405	0.0514483	0.000250406	0.0133028	ENSG00000155508
PRPF18	433.143	0.102872	0.0609611	0.000581979	0.0260694	ENSG00000165630
TERF2IP	1142.64	0.0959833	0.0489209	0.000394869	0.0193819	ENSG00000166848
TFE3	789.793	0.0891894	0.0587472	0.00112194	0.0437357	ENSG00000068323
TRMT5	945.529	0.0871861	0.0508592	0.000835766	0.0348403	ENSG00000126814
DNTTIP2	2038.86	0.0868036	0.0452681	0.000590736	0.0262913	ENSG00000067334
PPP4R1	2642.92	0.0843961	0.0437856	0.000637327	0.0277636	ENSG00000154845
VDR	1376.65	0.0835572	0.047333	0.00086804	0.0357723	ENSG00000111424
EDC3	1328.49	0.0826315	0.0481075	0.00097243	0.039133	ENSG00000179151
GTF2E1	735.184	0.0815317	0.0380493	0.000495783	0.0230374	ENSG00000153767
ARF6	5260.38	0.0801789	0.0407349	0.000709153	0.0302127	ENSG00000165527
FXR2	1051.48	0.0762807	0.0406672	0.000976337	0.0391997	ENSG00000129245
TLK2	1451.49	0.0759501	0.0331467	0.000500778	0.0232076	ENSG00000146872
UBAP2L	3428.1	-0.0649747	0.0273304	0.000738446	0.031156	ENSG00000143569
DNM2	3316.82	-0.0729292	0.0271605	0.000279266	0.014526	ENSG00000079805
POT1	903.211	-0.0745983	0.0425947	0.00126986	0.048525	ENSG00000128513
EARS2	1001.98	-0.0763601	0.0404338	0.000953693	0.0385571	ENSG00000103356
FNTA	1782.54	-0.0767208	0.0341009	0.000518148	0.0236974	ENSG00000168522
ZNF384	1180.63	-0.0820274	0.0372937	0.000438164	0.0209178	ENSG00000126746
INTS4	1274.01	-0.0840006	0.0376294	0.000376491	0.0187439	ENSG00000149262
C16orf70	555.364	-0.0852185	0.0379727	0.000348091	0.0176424	ENSG00000125149
CSTF2T	804.557	-0.0883494	0.0447549	0.000502997	0.0232486	ENSG00000177613
SMG8	776.77	-0.0896179	0.0387396	0.00024922	0.0132936	ENSG00000167447
TLE1	938.577	-0.090425	0.0527779	0.000756272	0.031831	ENSG00000196781
CCDC127	1138.43	-0.091447	0.0556869	0.000838258	0.0348466	ENSG00000164366
RBSN	686.77	-0.0968475	0.0657228	0.00102527	0.0407885	ENSG00000131381
TADA1	344.684	-0.0998638	0.0734778	0.00123405	0.0473643	ENSG00000152382
CSTF2	715.38	-0.103148	0.0505597	0.000271117	0.0142109	ENSG00000101811
CWC25	615.253	-0.103987	0.0715966	0.000944862	0.0382889	ENSG00000273559
BCDIN3D	248.109	-0.108847	0.0795406	0.00106663	0.0420237	ENSG00000186666
FLCN	316.722	-0.111182	0.0830182	0.00111118	0.0434132	ENSG00000154803
KAT14	489.047	-0.114123	0.0719618	0.000607381	0.0267444	ENSG00000149474
TRMO	312.72	-0.116319	0.0754206	0.000654986	0.0283204	ENSG00000136932
SHQ1	421.945	-0.116642	0.0722346	0.000550941	0.0249354	ENSG00000144736
PLEKHA6	881.181	-0.118531	0.0867587	0.00097148	0.039133	ENSG00000143850
DAGLB	356.699	-0.121832	0.0841352	0.000776846	0.0326182	ENSG00000164535
ZNF16	382.531	-0.122315	0.068303	0.000340138	0.0173302	ENSG00000170631
METAP1D	324.642	-0.123542	0.0788094	0.000574923	0.0258864	ENSG00000172878
NACC2	840.872	-0.13094	0.066652	0.000203414	0.0111112	ENSG00000148411
REXO4	762.568	-0.133	0.0651791	0.000164586	0.00940298	ENSG00000148300
ZNF398	383.851	-0.136969	0.0842428	0.00045619	0.0215423	ENSG00000197024
CYTH3	2118.77	-0.140171	0.0833541	0.000391607	0.0192761	ENSG00000008256
RBM4B	737.656	-0.140533	0.0793689	0.000313293	0.0161513	ENSG00000173914
TOP3B	737.55	-0.142521	0.0493933	1.26215e-05	0.00102897	ENSG00000100038
FAM200A	496.744	-0.144751	0.0968929	0.000610861	0.0267444	ENSG00000221909
FUT4	908.371	-0.163504	0.123343	0.000862178	0.0356852	ENSG00000196371
ZNF441	109.776	-0.17297	0.152838	0.00128384	0.0489516	ENSG00000197044
ZNF180	209.085	-0.175712	0.132785	0.000833011	0.0348087	ENSG00000167384
WDCP	245.627	-0.17836	0.0783037	8.59864e-05	0.00538962	ENSG00000163026
KBTBD7	653.559	-0.18026	0.0800733	9.26437e-05	0.00576542	ENSG00000120696
GPAM	482.488	-0.182017	0.105539	0.000329127	0.0168678	ENSG00000119927
PLEKHG4B	2652.01	-0.182244	0.101097	0.00027459	0.0143256	ENSG00000153404
MTERF1	814.407	-0.184568	0.0949991	0.000198023	0.010885	ENSG00000127989
NR2F2	2140	-0.185271	0.0880432	0.000135015	0.00794586	ENSG00000185551
ZNF250	202.282	-0.187781	0.122442	0.000504398	0.0232517	ENSG00000196150
ZNF564	183.193	-0.190906	0.11479	0.000376145	0.0187439	ENSG00000249709
RGMA	522.085	-0.193003	0.105786	0.000261506	0.0138503	ENSG00000182175
ZKSCAN4	269.584	-0.200107	0.0901725	0.000107241	0.00660307	ENSG00000187626
ZNF2	152.931	-0.209818	0.124669	0.000352414	0.0177995	ENSG00000275111
IRX2	1195.93	-0.211647	0.0565049	1.8994e-06	0.000204303	ENSG00000170561
NHLRC1	71.5173	-0.222517	0.153224	0.000547748	0.0248555	ENSG00000187566
PLEKHA7	846.627	-0.223869	0.0691817	1.04433e-05	0.000883367	ENSG00000166689
RGS2	456.36	-0.238808	0.16346	0.000510335	0.0234633	ENSG00000116741
ACKR2	16.8882	-0.246911	0.25592	0.00119335	0.0462092	ENSG00000144648
ZNF784	65.3965	-0.246938	0.179404	0.000579395	0.0260205	ENSG00000179922
EPC1	660.403	-0.251814	0.0656947	2.83239e-06	0.000292037	ENSG00000120616
NCOA5	1081.29	-0.260251	0.0537533	9.94939e-08	1.43279e-05	ENSG00000124160
AL031777	49.8406	-0.262811	0.207242	0.00065925	0.0284342
MYCL	281.442	-0.263095	0.180106	0.000468318	0.0219367	ENSG00000116990
SOSTDC1	121.681	-0.29595	0.0861832	1.02848e-05	0.000874207	ENSG00000171243
DLX5	447.498	-0.312368	0.0932717	1.2637e-05	0.00102897	ENSG00000105880
ID2	753.978	-0.312614	0.0583832	1.28931e-08	2.06111e-06	ENSG00000115738
SESN1	187.752	-0.315567	0.0902891	9.13057e-06	0.000791543	ENSG00000080546
ARL4A	508.63	-0.3197	0.0500802	3.39819e-11	8.33993e-09	ENSG00000122644
FGD3	254.611	-0.322187	0.229418	0.000415722	0.020203	ENSG00000127084
RTL10	2618.55	-0.323888	0.0584493	4.67488e-09	8.06532e-07	ENSG00000215012
PCDH18	375.666	-0.378569	0.116888	1.4311e-05	0.00114916	ENSG00000189184
RASL11B	13.2834	-0.397839	0.325395	0.000433543	0.0208657	ENSG00000128045
AC114936	10.8435	-0.421355	1.26436	0.000494453	0.023037
ID3	1408.29	-0.44455	0.0776247	5.18453e-10	1.07548e-07	ENSG00000117318
ZBTB3	201.63	-0.467517	0.0902906	9.43674e-09	1.56605e-06	ENSG00000185670
TXNIP	7706.68	-0.541212	0.138008	1.62454e-06	0.000181459	ENSG00000265972
ID4	734.338	-0.594844	0.0847126	6.75867e-14	3.09921e-11	ENSG00000172201
NLGN1	47.0695	-0.629632	0.154461	9.02067e-07	0.000107661	ENSG00000169760
AL136295	42.8567	-0.723054	0.456492	0.000109712	0.00668439
OSR2	430.664	-0.732507	0.109427	1.03997e-12	3.62428e-10	ENSG00000164920
DSEL	58.908	-1.01657	3.5792	0.000607794	0.0267444	ENSG00000171451
BTBD7	42.541	-1.96465	5.34901	0.000361248	0.0181929	ENSG00000011114
CR753842	1.66725	-4.09483	7.42608	0.000143331	0.00832513
ZRSR2P1	1.28163	-4.2634	7.54241	0.000135433	0.00794586	ENSG00000212643
PSMB8	124.312	-4.46592	4.67308	2.71733e-05	0.00204093	ENSG00000204264
AGPAT1	0.670084	-6.18177	8.60976	7.84785e-05	0.00504608	ENSG00000204310
C6orf47	0.406995	-6.27192	8.65426	7.68401e-05	0.00495903	ENSG00000203623
VARS2	1.79773	-7.04315	8.92461	6.31491e-05	0.00426501	ENSG00000137411
FABP5P7	10.6703	-14.2744	7.69611	7.9721e-06	0.000701585	ENSG00000234964
PRRC2A	2.4925	-15.0804	8.71361	9.64162e-06	0.000826346	ENSG00000204469
MBOAT7	0.827284	-16.8811	7.95903	5.61677e-06	0.000523381	ENSG00000125505
TRIM26	3.45009	-17.1594	3.68382	1.96016e-07	2.68943e-05	ENSG00000137313
BX927141	1.41214	-20.1029	2.87722	1.56721e-12	4.96522e-10
GPSM3	2.42525	-21.9237	4.96843	2.86911e-07	3.70327e-05	ENSG00000206314
AL451062	1.80026	-27.3465	4.36942	1.22613e-10	2.73914e-08
PPP1R18	6.17583	-33.9439	4.46003	4.47323e-15	2.51439e-12	ENSG00000146112

## Sheet: Table S5 - ΔproABCpiaA vs NI
Table S2: Differential gene expression in Detroit 562 cells 4 hours after ΔproABC/piaA infection relative to uninfected controls
	baseMean	log2FoldChange	lfcSE	pvalue	padj	ensembl_gene_id
MUC21	1.26274	28.9784	4.06446	2.31592e-13	1.153e-10	ENSG00000204544
AC022149	15.1144	27.5741	4.07139	3.37119e-12	1.36612e-09
AC256236	1.35382	25.4781	4.07309	1.28749e-10	3.86803e-08
BRD2	0.851004	24.7333	4.06779	4.11413e-10	1.13792e-07	ENSG00000204256
Z84488	0.551168	21.5641	4.18517	4.80176e-08	8.99684e-06
MICE	0.546212	20.297	2.4925	1.97256e-16	1.63675e-13	ENSG00000228491
CSNK2B	0.732185	20.2187	4.47885	2.30604e-07	3.49415e-05	ENSG00000204435
MTRNR2L6	50.427	19.4083	3.77716	5.51843e-08	9.8121e-06	ENSG00000270672
LSM2	5.81999	17.0553	6.33766	2.60984e-06	0.000305211	ENSG00000172850
AC012254	3.2391	13.8378	4.4469	1.53827e-06	0.000194235
TAP2	192.694	11.227	4.64191	3.1969e-06	0.000350642	ENSG00000204267
ALOX5	166.306	6.92029	3.39334	3.63408e-06	0.000390888	ENSG00000012779
CSF3	25.3361	4.50777	0.557922	4.19542e-19	5.2218e-16	ENSG00000108342
TNF	10.191	4.04955	0.742394	4.32696e-11	1.50795e-08	ENSG00000204490
CXCL2	267.187	3.37908	0.325879	9.61406e-28	4.18813e-24	ENSG00000081041
CCL20	193.034	3.08144	0.360869	1.11242e-19	1.61533e-16	ENSG00000115009
CXCL8	3011.56	2.97903	0.291594	2.04179e-26	7.11565e-23	ENSG00000169429
CXCL3	294.042	2.9038	0.304769	2.41156e-23	4.66905e-20	ENSG00000163734
CXCL1	3757.34	2.45977	0.254297	1.53779e-23	3.3495e-20	ENSG00000163739
CCL2	21.1181	2.27329	0.365539	1.53322e-11	5.93696e-09	ENSG00000108691
RASD1	11.0617	2.22243	0.416118	2.29132e-09	5.5453e-07	ENSG00000108551
CYP1A1	976.591	2.18283	0.132211	1.7347e-62	3.02271e-58	ENSG00000140465
LTB	4.38291	2.10997	0.473769	1.10434e-07	1.78176e-05	ENSG00000204487
IL36G	13.412	2.0632	0.358969	2.53674e-10	7.36712e-08	ENSG00000136688
IER3	4539.96	1.97245	0.248638	7.54466e-17	6.91924e-14	ENSG00000137331
IL6	29.6392	1.96321	0.302885	2.73334e-12	1.13401e-09	ENSG00000136244
IL1A	84.9667	1.9319	0.269716	2.50325e-14	1.45397e-11	ENSG00000115008
AC006064	32.4283	1.8895	3.0471	6.25218e-05	0.0044467
CD69	11.6076	1.77612	0.40405	1.49445e-07	2.34601e-05	ENSG00000110848
TNFAIP3	2494.96	1.77608	0.206769	2.52281e-19	3.38153e-16	ENSG00000118503
ZC3H12A	1442.72	1.75122	0.151754	2.49698e-32	1.45033e-28	ENSG00000163874
IL1B	37.3962	1.68318	0.240079	5.95844e-14	3.14624e-11	ENSG00000125538
FOS	1249.21	1.60145	0.267241	5.03925e-11	1.68863e-08	ENSG00000170345
ANGPTL4	42.1066	1.56723	0.376151	3.40638e-07	4.94634e-05	ENSG00000167772
TCIM	183.312	1.53273	0.189488	1.46285e-17	1.49942e-14	ENSG00000176907
CSF2	7.67296	1.49007	0.929809	2.8805e-05	0.00240622	ENSG00000164400
HBEGF	406.485	1.47196	0.244973	4.93513e-11	1.68617e-08	ENSG00000113070
RND1	140.158	1.46967	0.148474	1.03288e-24	2.99965e-21	ENSG00000172602
BIRC3	5517.23	1.42261	0.173748	7.11572e-18	7.74947e-15	ENSG00000023445
ANKRD37	154.875	1.40926	0.279994	1.24898e-08	2.56041e-06	ENSG00000186352
LIF	1285.28	1.4019	0.305691	9.15678e-08	1.5491e-05	ENSG00000128342
NFKBIZ	3036.44	1.34957	0.13833	5.20855e-24	1.29656e-20	ENSG00000144802
NFKBIA	3572.55	1.29438	0.143054	5.17986e-21	8.20536e-18	ENSG00000100906
NEURL3	30.2221	1.27801	0.214847	1.03282e-10	3.21373e-08	ENSG00000163121
CYP1B1	4039.26	1.23976	0.085216	2.46773e-49	2.15001e-45	ENSG00000138061
IL20	1.70015	1.22112	1.05466	6.56571e-05	0.0045763	ENSG00000162891
IRAK2	389.054	1.21682	0.127973	9.10469e-23	1.58649e-19	ENSG00000134070
MAFF	625.413	1.20609	0.16155	4.11575e-15	2.75834e-12	ENSG00000185022
ATF3	576.918	1.19215	0.224747	4.77892e-09	1.09569e-06	ENSG00000162772
TNFSF18	10.2677	1.16589	0.303901	1.17904e-06	0.00015332	ENSG00000120337
EGR1	3103.63	1.13743	0.22834	2.54327e-08	4.92404e-06	ENSG00000120738
EGLN3	2801.37	1.12196	0.346206	4.09287e-06	0.000429628	ENSG00000129521
CEBPD	359.991	1.11065	0.150248	1.03365e-14	6.43264e-12	ENSG00000221869
DLL4	11.0723	1.08279	0.298619	2.02332e-06	0.000246548	ENSG00000128917
DUSP5	618.903	1.05419	0.243502	3.37741e-07	4.94549e-05	ENSG00000138166
CYP1A2	3.82434	1.03221	0.604095	4.5388e-05	0.00348408	ENSG00000140505
MAP3K8	379.121	1.00763	0.119628	4.03438e-18	4.6866e-15	ENSG00000107968
NFKBID	23.4269	0.996662	0.179848	1.91965e-09	4.81046e-07	ENSG00000167604
FOSB	139.949	0.995924	0.239084	5.61906e-07	8.02558e-05	ENSG00000125740
DDIT4	3315.22	0.987105	0.185924	6.26406e-09	1.36439e-06	ENSG00000168209
EPGN	41.0528	0.983412	0.189674	1.14007e-08	2.39345e-06	ENSG00000182585
NCOA7	2617.73	0.956591	0.162762	3.09164e-10	8.83145e-08	ENSG00000111912
ASB2	22.866	0.956373	0.318828	7.13711e-06	0.000727276	ENSG00000100628
ADM	1662.16	0.94919	0.237219	8.78323e-07	0.000117729	ENSG00000148926
ZFP36	552.179	0.941089	0.139458	1.46699e-12	6.39059e-10	ENSG00000128016
NFKBIE	191.681	0.883724	0.127363	3.82411e-13	1.85098e-10	ENSG00000146232
BHLHE40	5809.79	0.870567	0.158264	1.9634e-09	4.81863e-07	ENSG00000134107
ADRB2	377.941	0.870297	0.150631	4.52354e-10	1.22607e-07	ENSG00000169252
PTGS2	6279.11	0.864064	0.41988	3.4194e-05	0.00273316	ENSG00000073756
TNFAIP2	6852.2	0.863736	0.121744	1.23456e-13	6.32713e-11	ENSG00000185215
NR4A1	251.542	0.862908	0.140583	5.69616e-11	1.83807e-08	ENSG00000123358
TIPARP	2438.87	0.862423	0.127331	1.08433e-12	5.10663e-10	ENSG00000163659
HCAR3	200.474	0.844786	0.138982	7.44341e-11	2.35821e-08	ENSG00000255398
CDC42EP2	555.791	0.833069	0.24861	3.79741e-06	0.000403475	ENSG00000149798
PLK3	82.391	0.822147	0.238147	3.03748e-06	0.000337121	ENSG00000173846
BCL3	572.592	0.821993	0.108042	2.50707e-15	1.76677e-12	ENSG00000069399
KCTD11	1689.59	0.801974	0.151005	3.62387e-09	8.41946e-07	ENSG00000213859
RPS12P26	1.69381	0.795244	1.03129	0.00018373	0.0106716	ENSG00000225193
GDF15	227.744	0.786078	0.166558	5.05096e-08	9.32037e-06	ENSG00000130513
SGK1	856.064	0.782564	0.10831	3.02545e-14	1.7006e-11	ENSG00000118515
BBC3	89.2823	0.782127	0.137636	4.57356e-10	1.22607e-07	ENSG00000105327
PPP1R15A	1329.85	0.774741	0.108086	4.21531e-14	2.29537e-11	ENSG00000087074
PRDM1	629.231	0.769975	0.115495	1.18054e-12	5.3298e-10	ENSG00000057657
HS3ST1	166.433	0.759213	0.133111	3.37601e-10	9.48822e-08	ENSG00000002587
DUSP1	401.599	0.754521	0.171462	1.5567e-07	2.42191e-05	ENSG00000120129
TNIP3	95.9535	0.75191	0.475708	8.14363e-05	0.00543689	ENSG00000050730
PIM1	1745.25	0.706356	0.11122	4.33398e-12	1.71636e-09	ENSG00000137193
CH25H	26.7141	0.694326	0.454895	9.6582e-05	0.00630315	ENSG00000138135
PTENP1	6.73252	0.689045	0.579823	0.00016159	0.00960993	ENSG00000237984
FOSL1	1223.85	0.681076	0.267037	1.74711e-05	0.00160228	ENSG00000175592
ARRDC3	7100.53	0.680147	0.15485	1.07428e-07	1.74947e-05	ENSG00000113369
IL19	48.7402	0.658423	0.344575	5.41057e-05	0.00397853	ENSG00000142224
MYC	1332.43	0.656816	0.132604	6.83417e-09	1.47019e-06	ENSG00000136997
PIM3	1316.24	0.654703	0.101521	1.1929e-12	5.3298e-10	ENSG00000198355
EREG	300.41	0.651542	0.224513	8.83753e-06	0.00086855	ENSG00000124882
ARTN	308.407	0.646431	0.0858676	5.36189e-16	4.06222e-13	ENSG00000117407
CFB	619.158	0.644647	0.292815	3.32716e-05	0.00268406	ENSG00000204359
RGS16	38.1959	0.617103	0.294961	4.12942e-05	0.00319801	ENSG00000143333
PMAIP1	358.843	0.609821	0.124155	6.03834e-09	1.33188e-06	ENSG00000141682
NKX3-1	483.076	0.593474	0.0941724	1.54746e-12	6.57671e-10	ENSG00000167034
MAFG	1429.44	0.589443	0.0816781	2.53482e-15	1.76677e-12	ENSG00000197063
RELB	228.461	0.585767	0.123364	1.23804e-08	2.56041e-06	ENSG00000104856
TXNRD1	16554.8	0.584843	0.101097	3.77814e-11	1.34355e-08	ENSG00000198431
ZC3H12C	638.017	0.583284	0.135903	1.0737e-07	1.74947e-05	ENSG00000149289
IER5	1282.91	0.582538	0.075761	6.37775e-17	6.17401e-14	ENSG00000162783
UGT1A7	26.055	0.574441	0.284567	4.92306e-05	0.00371361	ENSG00000244122
CLCF1	306.341	0.571849	0.152841	9.16228e-07	0.000121872	ENSG00000175505
ZFP36L1	6830.32	0.550447	0.106433	1.19494e-09	3.06204e-07	ENSG00000185650
KLF4	838.407	0.550056	0.159616	2.33824e-06	0.000279068	ENSG00000136826
SOCS1	21.2575	0.545742	0.229366	2.64856e-05	0.00222952	ENSG00000185338
SOD2	3604.92	0.534532	0.144287	1.06789e-06	0.000140969	ENSG00000112096
CHAC1	131.876	0.527402	0.185913	1.09415e-05	0.00105227	ENSG00000128965
PLK2	3544.41	0.523369	0.0915624	5.14301e-11	1.69089e-08	ENSG00000145632
TIFA	400.026	0.521156	0.136773	7.64874e-07	0.000104944	ENSG00000145365
NOCT	172.728	0.519205	0.121985	1.296e-07	2.05299e-05	ENSG00000151014
IL17C	1.35179	0.517563	0.939934	0.00038196	0.0192918	ENSG00000124391
POM121B	2.29114	0.515831	0.74587	0.000424691	0.0209639	ENSG00000205578
SLC25A25	367.253	0.511894	0.0743303	2.27592e-14	1.36752e-11	ENSG00000148339
CEBPB	2054.39	0.509199	0.091811	1.52935e-10	4.51677e-08	ENSG00000172216
PHLDA1	644.994	0.505384	0.361975	0.00016378	0.00970702	ENSG00000139289
TNFSF15	941.534	0.503607	0.141625	1.87607e-06	0.000230215	ENSG00000181634
SBNO2	230.78	0.501364	0.441485	0.000258161	0.0139271	ENSG00000064932
NR4A2	213.229	0.499972	0.151494	3.91477e-06	0.000413423	ENSG00000153234
KLF6	1876.05	0.499609	0.142793	2.25882e-06	0.000271448	ENSG00000067082
FOSL2	2691.26	0.494088	0.0964479	1.93247e-09	4.81046e-07	ENSG00000075426
PTP4A3	11.4574	0.486358	0.494477	0.00034031	0.0177012	ENSG00000184489
EGR2	57.7454	0.484396	0.367221	0.000195456	0.0110579	ENSG00000122877
VEGFA	4146.28	0.484105	0.299549	0.000115986	0.00727001	ENSG00000112715
SERTAD2	1072.85	0.482285	0.090498	6.79135e-10	1.76626e-07	ENSG00000179833
CITED4	366.93	0.473072	0.151176	6.64745e-06	0.000681364	ENSG00000179862
JUN	1878.81	0.473064	0.3427	0.000179677	0.0104711	ENSG00000177606
TGIF1	1283.26	0.467402	0.113627	3.28387e-07	4.84927e-05	ENSG00000177426
NFKB2	467.842	0.463985	0.0926371	4.95737e-09	1.12185e-06	ENSG00000077150
FP565260	262.189	0.452308	0.123169	1.75226e-06	0.000216547
SERPINB9	34.3575	0.444137	0.136554	5.76e-06	0.000593894	ENSG00000170542
PLAU	5260.22	0.442247	0.0979584	7.76719e-08	1.35343e-05	ENSG00000122861
TICAM1	445.967	0.434346	0.0966605	9.53868e-08	1.59819e-05	ENSG00000127666
HOXB2	16.4188	0.431274	0.265039	0.000129201	0.00789942	ENSG00000173917
HAS3	258.579	0.426403	0.188464	4.46317e-05	0.00344119	ENSG00000103044
ELF3	7616.53	0.425874	0.0939548	9.05221e-08	1.54642e-05	ENSG00000163435
CD274	245.113	0.424577	0.0839286	7.03804e-09	1.49558e-06	ENSG00000120217
ZNF217	1053.42	0.423148	0.0888667	3.23874e-08	6.13425e-06	ENSG00000171940
ANKK1	60.6445	0.419605	0.110992	1.68046e-06	0.000210662	ENSG00000170209
UGCG	2263.96	0.413108	0.0853668	2.63683e-08	5.0491e-06	ENSG00000148154
JUNB	4082.96	0.412088	0.154257	2.31104e-05	0.00202361	ENSG00000171223
SRXN1	3355.18	0.400985	0.126706	9.38287e-06	0.000913388	ENSG00000271303
MAB21L3	119.048	0.39927	0.0841763	5.34648e-08	9.60438e-06	ENSG00000173212
CD34	3.31528	0.391384	0.589647	0.000674721	0.0306972	ENSG00000174059
KLF2	34.8585	0.388368	0.242388	0.000154925	0.00930884	ENSG00000127528
OSGIN1	403.99	0.382369	0.306212	0.000285879	0.0151412	ENSG00000140961
MFSD2A	264.854	0.379143	0.166991	5.49276e-05	0.00402148	ENSG00000168389
ARL4D	481.686	0.375687	0.0943179	1.47438e-06	0.000187526	ENSG00000175906
GADD45A	552.275	0.375051	0.136095	2.47067e-05	0.00211036	ENSG00000116717
MTNR1A	24.2158	0.371501	0.248503	0.000196797	0.0110977	ENSG00000168412
STYK1	208.807	0.367966	0.072121	1.67201e-08	3.31569e-06	ENSG00000060140
SEMA4B	2326.39	0.363256	0.159556	5.93386e-05	0.00425504	ENSG00000185033
EDN2	177.203	0.363124	0.340048	0.000415439	0.0205941	ENSG00000127129
EPHA2	1817.11	0.361524	0.174347	8.26628e-05	0.00549771	ENSG00000142627
STARD5	192.002	0.357237	0.092384	2.54394e-06	0.000299515	ENSG00000172345
SPRY4	88.2126	0.354383	0.380025	0.000539496	0.025685	ENSG00000187678
SH3TC1	516.519	0.351177	0.0908822	2.72738e-06	0.000312662	ENSG00000125089
IFNGR1	5118.23	0.350412	0.0904899	2.68693e-06	0.000310065	ENSG00000027697
RELT	195.198	0.349478	0.101521	7.75221e-06	0.000780822	ENSG00000054967
NFIL3	827.553	0.349226	0.0744269	1.58701e-07	2.44722e-05	ENSG00000165030
RIPK2	962.469	0.347786	0.0574954	1.20546e-10	3.68512e-08	ENSG00000104312
TMEM265	277.869	0.343958	0.137551	4.63865e-05	0.00352963	ENSG00000281991
IRF1	2068.91	0.340216	0.0617184	3.21112e-09	7.66489e-07	ENSG00000125347
IER2	971.737	0.33518	0.146934	6.95138e-05	0.00482581	ENSG00000160888
BTG3	528.691	0.334148	0.0605987	3.54556e-09	8.34883e-07	ENSG00000154640
LPAR6	404.837	0.332373	0.0958955	8.41079e-06	0.000842288	ENSG00000139679
ICAM1	1316.53	0.332102	0.120624	3.27947e-05	0.00265789	ENSG00000090339
AC011497	85.5366	0.331586	0.109564	2.0279e-05	0.00182145
RHOB	767.6	0.328466	0.143935	7.22989e-05	0.00495987	ENSG00000143878
WNT10B	116.557	0.325186	0.0773433	1.30546e-06	0.000168501	ENSG00000169884
MIDN	1476.76	0.324761	0.0918632	7.63334e-06	0.00077332	ENSG00000167470
MOB3C	642.928	0.323727	0.0505905	2.0586e-11	7.63215e-09	ENSG00000142961
FAM181A	5.23165	0.322508	0.461309	0.000864335	0.0378418	ENSG00000140067
STBD1	253.162	0.32138	0.130105	5.59935e-05	0.00408237	ENSG00000118804
C10orf55	32.801	0.320481	0.190408	0.000188058	0.0107678	ENSG00000222047
DUSP2	36.4573	0.316264	0.224705	0.000290156	0.0153211	ENSG00000158050
EFNA1	2355.14	0.315551	0.110697	3.06714e-05	0.00253293	ENSG00000169242
ETV3	1342.17	0.314828	0.0622812	5.12667e-08	9.32037e-06	ENSG00000117036
BTG2	996.581	0.311838	0.0889748	8.87242e-06	0.00086855	ENSG00000159388
IRS2	537.051	0.310568	0.10875	3.1271e-05	0.00257027	ENSG00000185950
NUAK2	607.825	0.308564	0.0752954	2.06789e-06	0.00025023	ENSG00000163545
ETS1	2692.45	0.303041	0.131557	8.13743e-05	0.00543689	ENSG00000134954
RHOV	950.238	0.302743	0.0682955	7.50104e-07	0.000103735	ENSG00000104140
KDM6B	1179.31	0.301877	0.113757	4.63324e-05	0.00352963	ENSG00000132510
MXD1	449.991	0.300332	0.141098	0.000108637	0.00684973	ENSG00000059728
SOX15	325.647	0.300229	0.0943071	1.81191e-05	0.00163589	ENSG00000129194
RNF19B	619.299	0.299017	0.0564395	1.89594e-08	3.712e-06	ENSG00000116514
PLEKHG3	1555.22	0.29729	0.0749765	3.19955e-06	0.000350642	ENSG00000126822
CD83	259.275	0.296632	0.246219	0.000436092	0.0212855	ENSG00000112149
LRRC4	353.979	0.296002	0.106003	3.76705e-05	0.00297018	ENSG00000128594
AC074143	284.59	0.29552	0.112986	5.1047e-05	0.00380126
LONRF1	202.842	0.295158	0.162339	0.000179376	0.0104711	ENSG00000154359
SOCS3	747.009	0.293897	0.10357	3.51553e-05	0.00279717	ENSG00000184557
PDGFB	440.985	0.292932	0.15354	0.000159021	0.00952212	ENSG00000100311
CXCL10	11.1309	0.291736	0.386111	0.000912049	0.0395335	ENSG00000169245
SNAPC1	449.522	0.291324	0.0906639	1.77889e-05	0.00162289	ENSG00000023608
DCUN1D3	333.521	0.290674	0.113632	5.75594e-05	0.00415587	ENSG00000188215
TNFSF9	44.4682	0.288601	0.232575	0.000431932	0.0211416	ENSG00000125657
PPP1R18	583.81	0.285147	0.162292	0.000209096	0.0116779	ENSG00000146112
TWIST1	136.177	0.284607	0.0701582	2.64125e-06	0.000306825	ENSG00000122691
STC2	1815.79	0.283127	0.106704	5.07042e-05	0.00379194	ENSG00000113739
HILPDA	180.566	0.282749	0.178047	0.000271909	0.0145338	ENSG00000135245
HOXA3	304.187	0.282136	0.115378	7.22784e-05	0.00495987	ENSG00000105997
PTX3	76.4227	0.281167	0.253204	0.000545574	0.0258332	ENSG00000163661
SH2B3	494.845	0.279873	0.069598	2.95069e-06	0.000331715	ENSG00000111252
FAM110C	655.525	0.277654	0.123325	0.000101434	0.00659508	ENSG00000184731
CLK3	832.987	0.277095	0.0551311	8.61079e-08	1.48557e-05	ENSG00000179335
CSRNP1	504.788	0.275589	0.169906	0.000271107	0.0145338	ENSG00000144655
IFNGR2	1194.27	0.273701	0.063564	1.31729e-06	0.000168778	ENSG00000159128
NAMPT	13529.9	0.270849	0.090544	2.88608e-05	0.00240622	ENSG00000105835
APOLD1	104.458	0.269049	0.085204	2.10963e-05	0.00188515	ENSG00000178878
FBXO32	908.847	0.268409	0.0827973	1.78951e-05	0.00162407	ENSG00000156804
RIT1	1810.9	0.268353	0.0663224	2.81455e-06	0.000318465	ENSG00000143622
NAMPTP1	1470.93	0.266845	0.118886	0.00010787	0.00684781	ENSG00000229644
ITPKC	764.901	0.265374	0.0555848	2.61772e-07	3.93223e-05	ENSG00000086544
BIK	327.966	0.264699	0.122116	0.000123655	0.007683	ENSG00000100290
REL	4911.07	0.264015	0.111018	8.71904e-05	0.00577678	ENSG00000162924
SAT1	5994.78	0.26396	0.0624682	1.69969e-06	0.000211551	ENSG00000130066
TLNRD1	388.843	0.262276	0.0798661	1.65275e-05	0.00152376	ENSG00000140406
TNFRSF10A	254.601	0.260324	0.166423	0.000326182	0.0170682	ENSG00000104689
GABARAPL1	1481.31	0.260024	0.0657623	3.58989e-06	0.000388533	ENSG00000139112
DAPP1	1155.4	0.258472	0.101026	6.48661e-05	0.00455763	ENSG00000070190
C8orf58	133.994	0.257657	0.136134	0.000200158	0.0112146	ENSG00000241852
IRF2BPL	1483.77	0.255563	0.0649271	3.73709e-06	0.000399501	ENSG00000119669
ABTB2	1352.14	0.255418	0.0999303	6.5597e-05	0.0045763	ENSG00000166016
KMO	200.52	0.254584	0.0988285	6.33983e-05	0.00449071	ENSG00000117009
BLACAT1	140.414	0.254014	0.0818797	2.3752e-05	0.00204891	ENSG00000281406
ZFAND5	6708.2	0.253858	0.0525065	2.09813e-07	3.20701e-05	ENSG00000107372
SPSB1	758.298	0.253455	0.0810481	2.26099e-05	0.00199988	ENSG00000171621
PDLIM3	256.865	0.249051	0.0624761	3.2289e-06	0.000351647	ENSG00000154553
NEURL1B	670.589	0.246923	0.0543911	6.14003e-07	8.62823e-05	ENSG00000214357
ARHGEF2	644.624	0.244835	0.069232	9.43745e-06	0.000913597	ENSG00000116584
FOXC1	2093.74	0.244105	0.123426	0.000185578	0.0107432	ENSG00000054598
TSC22D1	4613.34	0.243813	0.0403727	5.10761e-10	1.34849e-07	ENSG00000102804
IFNLR1	161.974	0.243402	0.0828972	3.25849e-05	0.00265323	ENSG00000185436
KLF9	408.132	0.242465	0.106064	0.000108888	0.00684973	ENSG00000119138
SAV1	1280.21	0.242413	0.0535215	6.26107e-07	8.72793e-05	ENSG00000151748
ERRFI1	1851.64	0.239139	0.292485	0.00107054	0.0455337	ENSG00000116285
EDC3	1328.49	0.238916	0.0366216	2.53262e-11	9.19395e-09	ENSG00000179151
SH3BP2	1266.73	0.238283	0.0537266	8.3603e-07	0.000112929	ENSG00000087266
LYN	2106.43	0.237491	0.0724755	1.6146e-05	0.00149651	ENSG00000254087
ALDH1A3	33418.5	0.237	0.183592	0.000567833	0.0267419	ENSG00000184254
PLEKHG6	407.995	0.236467	0.0709238	1.42401e-05	0.00132692	ENSG00000008323
RAB9A	633.455	0.235841	0.0695906	1.26164e-05	0.00120132	ENSG00000123595
TNIP1	2262.49	0.235569	0.089448	5.77172e-05	0.00415587	ENSG00000145901
PIGA	289.391	0.235255	0.0904018	6.12237e-05	0.00437222	ENSG00000165195
FUT11	238.949	0.233339	0.153126	0.000414536	0.0205941	ENSG00000196968
HMOX1	102.433	0.233114	0.18502	0.000610005	0.0281945	ENSG00000100292
FZD10	131.219	0.232197	0.158717	0.0004587	0.0222642	ENSG00000111432
DDIT4L	107.224	0.231649	0.111326	0.000161263	0.00960993	ENSG00000145358
IL23A	27.5982	0.231048	0.214566	0.000789044	0.0352541	ENSG00000110944
TNFRSF11A	577.578	0.225715	0.0438058	5.13489e-08	9.32037e-06	ENSG00000141655
TBC1D10A	377.771	0.224059	0.101526	0.000129097	0.00789942	ENSG00000099992
ZBTB46	62.3262	0.223198	0.152435	0.000486392	0.0234126	ENSG00000130584
VIPR1	317.169	0.218626	0.0714648	2.32465e-05	0.00202535	ENSG00000114812
PIK3CD	99.1733	0.218489	0.105823	0.000169961	0.0100053	ENSG00000171608
ANKRD33B	252.041	0.218232	0.197668	0.000842265	0.0371556	ENSG00000164236
ITPRIP	549.188	0.217299	0.0703017	2.154e-05	0.00191497	ENSG00000148841
EDN1	1491.07	0.215417	0.250929	0.001176	0.0489064	ENSG00000078401
TSC22D3	1760.41	0.214545	0.0772478	4.09136e-05	0.00318268	ENSG00000157514
BLOC1S4	327.698	0.214116	0.0746386	3.3757e-05	0.00271067	ENSG00000186222
TCAF2	110.563	0.213978	0.184634	0.000812428	0.0360218	ENSG00000170379
C17orf100	170.255	0.212559	0.0786471	4.72575e-05	0.00358027	ENSG00000256806
EHF	20504.7	0.212327	0.0960183	0.000127704	0.00786302	ENSG00000135373
ARHGAP32	2520.09	0.209949	0.0841247	7.15096e-05	0.00494466	ENSG00000134909
KLF10	4322.21	0.205787	0.164228	0.000762019	0.0342783	ENSG00000155090
BMP4	1143.15	0.205107	0.103158	0.000198999	0.0111857	ENSG00000125378
IKBKE	726.407	0.204128	0.0855878	8.79199e-05	0.00580304	ENSG00000263528
GCH1	374.171	0.201874	0.100672	0.000192113	0.0109041	ENSG00000131979
TRAF4	2483.04	0.196705	0.0843735	9.5476e-05	0.0062544	ENSG00000076604
RAP1GAP	322.878	0.196403	0.107501	0.000277754	0.0147567	ENSG00000076864
CBX4	598.643	0.196387	0.066456	2.41431e-05	0.00207238	ENSG00000141582
MAPK6	2947.53	0.193174	0.112529	0.000350455	0.0181207	ENSG00000069956
SLC52A3	179.73	0.19208	0.113277	0.000366736	0.0188507	ENSG00000101276
PELI1	416.822	0.190802	0.116628	0.000416018	0.0205941	ENSG00000197329
TTC9	3263.12	0.190245	0.0584314	1.09907e-05	0.00105227	ENSG00000133985
AC242843	390.729	0.189251	0.0942438	0.000187686	0.0107678
SLC7A11	2911.19	0.18863	0.179571	0.00116553	0.0488593	ENSG00000151012
LARP6	581.844	0.182957	0.115841	0.000477083	0.0230921	ENSG00000166173
ALOX12P2	161.72	0.182056	0.158218	0.00107661	0.0455337	ENSG00000262943
PDP1	3280.66	0.181634	0.14132	0.00086312	0.0378418	ENSG00000164951
ARID3A	224.651	0.180652	0.0893151	0.000176995	0.0103843	ENSG00000116017
BCL10	1129.83	0.179046	0.137957	0.000857376	0.0377267	ENSG00000142867
KBTBD2	1038.38	0.178447	0.0546719	8.68923e-06	0.000865199	ENSG00000170852
SDC4	9020.87	0.177454	0.079563	0.000107215	0.00684781	ENSG00000124145
ITPKB	561.618	0.176526	0.0544139	8.78639e-06	0.00086855	ENSG00000143772
TNFRSF10B	1728.25	0.175859	0.122327	0.000658588	0.0301205	ENSG00000120889
NUMBL	330.179	0.175561	0.105639	0.000401544	0.0202222	ENSG00000105245
PHF13	584.271	0.173343	0.065947	3.93183e-05	0.00307229	ENSG00000116273
KCNN4	161.941	0.168812	0.115039	0.00063047	0.0289104	ENSG00000104783
CCNH	715.663	0.168476	0.0398399	3.92188e-07	5.64783e-05	ENSG00000134480
PELO	758.092	0.167833	0.0608083	2.59368e-05	0.00219393	ENSG00000152684
AL365205	543.101	0.166031	0.1097	0.000570209	0.0267814
MSANTD3	596.091	0.16356	0.0493041	5.23091e-06	0.000542551	ENSG00000066697
EGFLAM	590.637	0.163442	0.0960172	0.000361636	0.0186435	ENSG00000164318
NRARP	1273.97	0.163142	0.0742216	0.000103297	0.0066665	ENSG00000198435
TRAF3	1240.87	0.159762	0.0648221	4.94996e-05	0.00371781	ENSG00000131323
CSNK1E	1147.58	0.159165	0.0917762	0.000330448	0.0172397	ENSG00000213923
AEN	457.398	0.154947	0.11073	0.00076327	0.0342783	ENSG00000181026
SMAD3	3643.02	0.154438	0.123116	0.001073	0.0455337	ENSG00000166949
NFKB1	1661.37	0.154163	0.0711771	0.000102857	0.00666279	ENSG00000109320
FAM83G	549.152	0.153033	0.0827679	0.000239007	0.0130147	ENSG00000188522
DGKD	1031.84	0.152988	0.0655107	6.38578e-05	0.00450495	ENSG00000077044
UPP1	492.192	0.149003	0.0995148	0.000599981	0.0278415	ENSG00000183696
SMIM3	166.054	0.148263	0.111622	0.000923436	0.0399277	ENSG00000256235
ZNF516	435.682	0.147982	0.0910793	0.000427519	0.0210438	ENSG00000101493
FEM1C	851.822	0.145097	0.108338	0.000905655	0.0393992	ENSG00000145780
ETS2	2020.12	0.145076	0.0807359	0.000263836	0.0141893	ENSG00000157557
SFR1	227.353	0.143834	0.112935	0.00107183	0.0455337	ENSG00000156384
KCTD9	690.986	0.140742	0.0738607	0.000188474	0.0107678	ENSG00000104756
RGS14	100.091	0.139498	0.112036	0.00116882	0.0488593	ENSG00000169220
RNF145	4678.15	0.135512	0.0623631	8.07093e-05	0.00542996	ENSG00000145860
EIF5	12571.9	0.133847	0.0643074	0.000104669	0.00673009	ENSG00000100664
TMEM51	264.318	0.131764	0.083914	0.000478798	0.023111	ENSG00000171729
TTC39C	311.712	0.121906	0.0657294	0.000191295	0.0108932	ENSG00000168234
HSPA14	482.345	0.1186	0.0664285	0.000234488	0.0128086	ENSG00000187522
ST3GAL4	784.07	0.115098	0.0791589	0.000666206	0.0303891	ENSG00000110080
INAFM2	932.926	0.11273	0.0691005	0.000378387	0.0191668	ENSG00000259330
TMEM246	1021.3	0.111785	0.0620307	0.00021578	0.0119364
IFT57	1216.69	0.109065	0.0424752	1.41403e-05	0.00132692	ENSG00000114446
RFFL	453.298	0.0991319	0.0620513	0.00042919	0.0210666	ENSG00000092871
MAP3K13	1427.63	0.0965725	0.0532874	0.000211515	0.0117377	ENSG00000073803
TFE3	789.793	0.0942434	0.0590931	0.000446514	0.0217333	ENSG00000068323
JOSD1	1697.53	0.0850827	0.0489764	0.000316631	0.0166184	ENSG00000100221
ST3GAL5	1058.25	0.083597	0.054461	0.000622138	0.0286036	ENSG00000115525
ISG20L2	2313.76	0.0810463	0.0603086	0.00118016	0.0489626	ENSG00000143319
IRF6	5232.83	0.0807892	0.0561622	0.000886489	0.0387144	ENSG00000117595
PPP4R1	2642.92	0.0757774	0.0428556	0.000376544	0.0191291	ENSG00000154845
THUMPD3	1078	0.0608559	0.026801	0.000277774	0.0147567	ENSG00000134077
GLYR1	2712.47	-0.0564649	0.0308741	0.00109498	0.0461985	ENSG00000140632
SPOP	1837.97	-0.0579691	0.0303006	0.000808378	0.0360218	ENSG00000121067
ZC3H18	1205.23	-0.062604	0.0379017	0.000998483	0.0428536	ENSG00000158545
SMAP1	811.934	-0.0678449	0.0306513	0.00016875	0.00996771	ENSG00000112305
RRAGC	742.35	-0.0699428	0.0399436	0.000512757	0.0244789	ENSG00000116954
EXOC2	1017.54	-0.0792753	0.0381229	0.00012512	0.00773129	ENSG00000112685
STT3A	3821.45	-0.079502	0.0580662	0.00112389	0.0473038	ENSG00000134910
THUMPD1	1645.23	-0.0858834	0.0509936	0.000370235	0.0188939	ENSG00000066654
CZIB	364.716	-0.0867262	0.06439	0.00107572	0.0455337	ENSG00000162384
ZBTB8A	446.902	-0.0867714	0.0634675	0.00100827	0.0431671	ENSG00000160062
SHQ1	421.945	-0.0883279	0.0639587	0.000947284	0.0407566	ENSG00000144736
ALG8	1574.03	-0.0896067	0.0455647	0.000135185	0.00823635	ENSG00000159063
ZNF16	382.531	-0.0924824	0.0612851	0.00060077	0.0278415	ENSG00000170631
COBL	295.088	-0.100032	0.0713812	0.000812027	0.0360218	ENSG00000106078
PDE7A	560.882	-0.102766	0.0728038	0.000777407	0.0348234	ENSG00000205268
SORBS2	1461.14	-0.104409	0.0815435	0.00117206	0.0488593	ENSG00000154556
CENPBD1	441.298	-0.108919	0.0725808	0.000576072	0.026984	ENSG00000177946
NOL9	932.949	-0.111192	0.0629144	0.000241711	0.0131209	ENSG00000162408
CSTF2T	804.557	-0.112022	0.0476342	3.23958e-05	0.00265022	ENSG00000177613
CCDC127	1138.43	-0.112655	0.0582011	0.000138541	0.00841144	ENSG00000164366
ZNF557	253.614	-0.114476	0.0794295	0.000693447	0.0314669	ENSG00000130544
TLE1	938.577	-0.11816	0.0553311	7.36147e-05	0.00503034	ENSG00000196781
STK3	1272.03	-0.119691	0.0536356	5.41126e-05	0.00397853	ENSG00000104375
AXIN2	275	-0.119806	0.0946674	0.00117173	0.0488593	ENSG00000168646
OTX1	178.9	-0.120458	0.0815558	0.000621547	0.0286036	ENSG00000115507
THAP1	274.879	-0.122035	0.0907774	0.000926134	0.0399453	ENSG00000131931
PLEKHA6	881.181	-0.122337	0.0821609	0.000600211	0.0278415	ENSG00000143850
SENP8	188.921	-0.127582	0.0925846	0.000835219	0.0369383	ENSG00000166192
HERC6	590.888	-0.131259	0.0521101	2.52109e-05	0.00214293	ENSG00000138642
ACVR2A	347.447	-0.135481	0.0663315	0.000119918	0.0074895	ENSG00000121989
UBXN8	220.277	-0.136667	0.0906653	0.000578832	0.0270406	ENSG00000104691
STK38	3217.35	-0.140945	0.0635741	7.59635e-05	0.00517056	ENSG00000112079
EPC1	660.403	-0.1423	0.0767327	0.000220612	0.0121267	ENSG00000120616
CNNM3	572.495	-0.151907	0.0867883	0.000309277	0.0162814	ENSG00000168763
PLEKHA7	846.627	-0.153947	0.0734401	0.000123898	0.007683	ENSG00000166689
CCDC117	1835.86	-0.155057	0.0939568	0.000405814	0.0203784	ENSG00000159873
FUT4	908.371	-0.159085	0.110932	0.000696038	0.0315025	ENSG00000196371
GBP1	489.886	-0.161574	0.122804	0.000906691	0.0393992	ENSG00000117228
RTL10	2618.55	-0.166045	0.0736346	9.1851e-05	0.00603964	ENSG00000215012
RAB11FIP1	3519.89	-0.166089	0.0980576	0.000370702	0.0188939	ENSG00000156675
ZNF398	383.851	-0.171526	0.0733068	7.83981e-05	0.00531551	ENSG00000197024
ZNF888	360.799	-0.172564	0.0907116	0.000227815	0.0124832	ENSG00000213793
RGMB	834.836	-0.183499	0.0494434	2.98118e-06	0.000332994	ENSG00000174136
HEXIM1	1973	-0.185866	0.0638697	2.35826e-05	0.00204441	ENSG00000186834
FAM200A	496.744	-0.186987	0.0830058	0.000108072	0.00684781	ENSG00000221909
GPAM	482.488	-0.191808	0.0908551	0.000150881	0.00909727	ENSG00000119927
HOXC13	296.099	-0.195984	0.0973289	0.000187763	0.0107678	ENSG00000123364
ZNF175	190.323	-0.196599	0.0917455	0.000142865	0.00864383	ENSG00000105497
DIPK2A	1159.94	-0.201014	0.131649	0.000496665	0.0237758	ENSG00000181744
FRAT1	73.1342	-0.201326	0.137218	0.000552969	0.0261124	ENSG00000165879
NACC2	840.872	-0.209516	0.0470946	5.93382e-07	8.40625e-05	ENSG00000148411
OCLN	1100	-0.213072	0.0762759	3.92599e-05	0.00307229	ENSG00000197822
HSPH1	10994.7	-0.216549	0.136233	0.000410945	0.0205768	ENSG00000120694
MYCL	281.442	-0.21895	0.155294	0.000545046	0.0258332	ENSG00000116990
RGS2	456.36	-0.22244	0.141863	0.000412817	0.0205941	ENSG00000116741
RGMA	522.085	-0.223166	0.0833624	5.18855e-05	0.00384726	ENSG00000182175
KCNJ8	70.8671	-0.225965	0.139463	0.00037083	0.0188939	ENSG00000121361
KBTBD7	653.559	-0.226395	0.0567094	2.78464e-06	0.00031714	ENSG00000120696
HSPA1B	6717.17	-0.228557	0.159848	0.000494577	0.0237411	ENSG00000204388
SOSTDC1	121.681	-0.230446	0.0804898	3.66538e-05	0.00290315	ENSG00000171243
NCOA5	1081.29	-0.232812	0.0469549	1.21673e-07	1.9451e-05	ENSG00000124160
PKDCC	28.7381	-0.236682	0.212506	0.000721135	0.0325538	ENSG00000162878
NR2F2	2140	-0.237402	0.0622684	4.77749e-06	0.00049849	ENSG00000185551
DLX3	325.252	-0.23762	0.103382	0.000107414	0.00684781	ENSG00000064195
IRX2	1195.93	-0.243824	0.0434106	5.5542e-09	1.24079e-06	ENSG00000170561
ZKSCAN4	269.584	-0.249776	0.0610678	2.44849e-06	0.000290237	ENSG00000187626
SESN1	187.752	-0.257893	0.0826772	2.29747e-05	0.00202189	ENSG00000080546
RSAD2	132.418	-0.259926	0.140325	0.000210776	0.0117341	ENSG00000134321
HSPA1A	633.402	-0.336998	0.234546	0.000250268	0.0135432	ENSG00000204389
TXNIP	7706.68	-0.349556	0.148886	5.73657e-05	0.00415587	ENSG00000265972
DLX5	447.498	-0.352	0.0735566	1.01051e-07	1.67696e-05	ENSG00000105880
ARL4A	508.63	-0.35293	0.0446672	2.17656e-16	1.72394e-13	ENSG00000122644
ID3	1408.29	-0.356213	0.0688611	1.45683e-08	2.95177e-06	ENSG00000117318
ZBTB3	201.63	-0.375002	0.0787257	7.51744e-08	1.32315e-05	ENSG00000185670
ID2	753.978	-0.386656	0.0527344	8.32722e-15	5.37414e-12	ENSG00000115738
PCDH18	375.666	-0.387598	0.0961496	1.09537e-06	0.00014351	ENSG00000189184
ID4	734.338	-0.593881	0.078484	1.87801e-16	1.63622e-13	ENSG00000172201
OSR2	430.664	-0.619864	0.103971	1.7175e-11	6.50596e-09	ENSG00000164920
TRIM27	183.308	-0.657019	2.11475	0.00034957	0.0181207	ENSG00000204713
RAB11FIP3	57.2148	-0.718895	1.902	0.000216635	0.0119458	ENSG00000090565
CR753842	1.66725	-9.30159	8.71016	2.90193e-05	0.00240791
AGPAT1	0.670084	-12.1854	8.46237	1.42181e-05	0.00132692	ENSG00000204310
C6orf47	0.406995	-12.4675	8.40539	1.32226e-05	0.0012522	ENSG00000203623
FABP5P7	10.6703	-18.0676	4.15243	3.17089e-07	4.72246e-05	ENSG00000234964
HLA-DMB	1.36326	-18.9603	5.13446	7.89235e-07	0.000107441	ENSG00000226264
GPSM3	2.42525	-22.2159	4.09419	1.67449e-08	3.31569e-06	ENSG00000206314

## Sheet: Table S6 - ΔfhspiaA vs NI
Table S3: Differential gene expression in Detroit 562 cells 4 hours after Δfhs/piaA infection relative to uninfected controls
	baseMean	log2FoldChange	lfcSE	pvalue	padj	ensembl_gene_id
MTRNR2L6	50.427	15.7628	6.45689	3.02759e-06	0.00119162	ENSG00000270672
ALOX5	166.306	6.92002	3.76721	4.05455e-06	0.00142784	ENSG00000012779
AC006064	32.4283	3.36399	3.8994	2.19491e-05	0.00365612
TAP2	192.694	3.21734	5.2951	7.10051e-05	0.00746248	ENSG00000204267
CYP1A1	976.591	1.6537	0.139649	2.76026e-35	3.69378e-31	ENSG00000140465
FOSB	139.949	1.41812	0.228581	6.67804e-12	2.23414e-08	ENSG00000125740
IL1B	37.3962	1.29143	0.239198	1.74349e-09	3.77227e-06	ENSG00000125538
CXCL8	3011.56	1.14073	0.381129	1.26011e-06	0.000648567	ENSG00000169429
CXCL2	267.187	1.05295	0.496933	4.35239e-06	0.00143933	ENSG00000081041
CYP1B1	4039.26	1.046	0.0882614	2.94162e-33	1.96824e-29	ENSG00000138061
ZC3H12A	1442.72	0.980886	0.154309	3.27272e-11	8.75912e-08	ENSG00000163874
AC243919	1332.19	0.979806	0.426431	4.40984e-06	0.00143933
PLK3	82.391	0.749696	0.319192	5.19922e-06	0.00158127	ENSG00000173846
IRAK2	389.054	0.725708	0.137953	8.78348e-09	1.30601e-05	ENSG00000134070
FOSL1	1223.85	0.678523	0.328863	8.34815e-06	0.00211191	ENSG00000175592
RASSF10	112.951	0.672745	0.321217	7.79458e-06	0.00211191	ENSG00000189431
CXCL1	3757.34	0.660094	0.450999	2.59575e-05	0.00394731	ENSG00000163739
SPRR2D	42.7571	0.639174	0.237635	2.05402e-06	0.000947826	ENSG00000163216
BCL3	572.592	0.597353	0.129156	1.614e-08	1.96351e-05	ENSG00000069399
EPGN	41.0528	0.54446	0.337043	1.98702e-05	0.00349872	ENSG00000182585
SPRR3	255.633	0.533959	0.301032	1.27421e-05	0.00279532	ENSG00000163209
CA2	389.121	0.530848	0.120095	8.3207e-09	1.30601e-05	ENSG00000104267
NEURL3	30.2221	0.501556	0.379124	4.18676e-05	0.00543954	ENSG00000163121
HAS2	188.35	0.486049	0.268333	9.77781e-06	0.00229555	ENSG00000170961
MAFF	625.413	0.46557	0.290648	1.78798e-05	0.00332317	ENSG00000185022
TNFAIP3	2494.96	0.463692	0.365779	4.93664e-05	0.00602603	ENSG00000118503
SGK1	856.064	0.449783	0.17841	6.76314e-07	0.000476339	ENSG00000118515
CXCL3	294.042	0.448946	0.488342	9.88691e-05	0.00945048	ENSG00000163734
LIF	1285.28	0.421616	0.463805	0.0001137	0.0103506	ENSG00000128342
MYC	1332.43	0.420082	0.215967	4.32794e-06	0.00143933	ENSG00000136997
NR4A1	251.542	0.41712	0.249484	1.19901e-05	0.00271542	ENSG00000123358
EMP3	113.35	0.398963	0.248726	1.4547e-05	0.00294492	ENSG00000142227
DHRS9	1439.2	0.392165	0.261409	2.12605e-05	0.00364754	ENSG00000073737
NFKBIZ	3036.44	0.382827	0.244588	1.61315e-05	0.00312857	ENSG00000144802
CLCF1	306.341	0.379256	0.235727	1.34059e-05	0.00284758	ENSG00000175505
S100A2	4460.92	0.371004	0.188892	2.89608e-06	0.00117441	ENSG00000196754
NFKBIA	3572.55	0.367018	0.25069	2.32915e-05	0.00375223	ENSG00000100906
KCNN4	161.941	0.364099	0.128117	4.58231e-08	4.71696e-05	ENSG00000104783
ARTN	308.407	0.340387	0.136307	1.9065e-07	0.000182235	ENSG00000117407
CITED4	366.93	0.331998	0.217544	1.72175e-05	0.00324514	ENSG00000179862
CDC42EP2	555.791	0.301803	0.320818	0.000168365	0.0130235	ENSG00000149798
DUSP5	618.903	0.294778	0.340801	0.00021253	0.0148904	ENSG00000138166
HBEGF	406.485	0.278568	0.341107	0.000256857	0.0166857	ENSG00000113070
TRIB1	1149.39	0.272864	0.260896	0.000132641	0.0114775	ENSG00000173334
LGALS1	529.231	0.258875	0.171519	2.41557e-05	0.00375874	ENSG00000100097
CPA4	59.8469	0.258098	0.192072	4.67681e-05	0.00579783	ENSG00000128510
CCL20	193.034	0.249192	0.411155	0.000342565	0.0197595	ENSG00000115009
RHOV	950.238	0.241288	0.0869578	2.77008e-07	0.000231683	ENSG00000104140
PHLDA1	644.994	0.240529	0.301183	0.000335174	0.0194169	ENSG00000139289
SERPINB9	34.3575	0.236116	0.163653	4.10356e-05	0.00538371	ENSG00000170542
GEM	171.53	0.234871	0.247353	0.000227694	0.0154801	ENSG00000164949
TCIM	183.312	0.231275	0.257162	0.000272354	0.0172732	ENSG00000176907
IER3	4539.96	0.222316	0.306892	0.000444987	0.0230807	ENSG00000137331
KLF2	34.8585	0.222094	0.220472	0.0002109	0.0148904	ENSG00000127528
IL19	48.7402	0.21533	0.281161	0.000435634	0.0230715	ENSG00000142224
TMEM265	277.869	0.215183	0.143294	4.9534e-05	0.00602603	ENSG00000281991
AEN	457.398	0.21055	0.0874054	4.8197e-06	0.00153565	ENSG00000181026
SPRR2A	149.056	0.207418	0.189868	0.000192365	0.0142708	ENSG00000241794
PRDX4	1123.48	0.205489	0.0643751	9.67798e-07	0.000605715	ENSG00000123131
GAL	142.61	0.20523	0.148596	8.74991e-05	0.00869147	ENSG00000069482
RELB	228.461	0.204948	0.140592	7.13792e-05	0.00746248	ENSG00000104856
ADRA1B	35.4099	0.204289	0.200364	0.000247213	0.0163773	ENSG00000170214
IL1A	84.9667	0.199987	0.303501	0.000592396	0.0267819	ENSG00000115008
PNP	1386.23	0.19592	0.071969	6.04296e-06	0.00179704	ENSG00000198805
LY6D	477.9	0.195483	0.109905	4.36897e-05	0.00562169	ENSG00000167656
UAP1	1029.44	0.194904	0.0402801	1.21441e-08	1.62512e-05	ENSG00000117143
TNFRSF10A	254.601	0.193711	0.140713	0.000116282	0.0105141	ENSG00000104689
EGR2	57.7454	0.192005	0.264499	0.000586462	0.026694	ENSG00000122877
DDX24	589.564	0.191532	0.151776	0.000161528	0.0127903	ENSG00000089737
EDC3	1328.49	0.190085	0.0358389	1.97324e-09	3.77227e-06	ENSG00000179151
TNNT1	176.08	0.186996	0.107616	6.66843e-05	0.0073461	ENSG00000105048
MAP2K3	1268.3	0.183287	0.0684401	1.65659e-05	0.00316693	ENSG00000034152
YRDC	417.587	0.18216	0.0824144	3.77758e-05	0.00505516	ENSG00000196449
ZNRD1	323.413	0.181485	0.0752916	2.88986e-05	0.00424968	ENSG00000066379
GADD45A	552.275	0.180783	0.123342	0.000140107	0.0116454	ENSG00000116717
IAH1	342.606	0.180684	0.0447319	8.09176e-07	0.000541419	ENSG00000134330
BIRC3	5517.23	0.175858	0.193984	0.000492614	0.024202	ENSG00000023445
RCL1	425.569	0.175465	0.051954	8.0989e-06	0.00211191	ENSG00000120158
GNG11	288.676	0.175102	0.0674732	3.44029e-05	0.00489765	ENSG00000127920
DPCD	209.844	0.17457	0.0609002	2.3739e-05	0.00375223	ENSG00000166171
SERPINB1	2989.91	0.173409	0.0453743	2.7782e-06	0.00116181	ENSG00000021355
EREG	300.41	0.172646	0.194755	0.000541013	0.0257136	ENSG00000124882
DIO2	895.166	0.169948	0.0877151	0.000110159	0.0102371	ENSG00000211448
GJB3	705.784	0.169756	0.0681892	5.83203e-05	0.00687104	ENSG00000188910
FAM89A	151.004	0.169541	0.0704737	6.55373e-05	0.0073461	ENSG00000182118
TUBA1C	6957.94	0.166951	0.0665052	6.96418e-05	0.00746248	ENSG00000167553
SFN	5560.55	0.166847	0.11336	0.000227887	0.0154801	ENSG00000175793
PSMC1P1	966.658	0.166635	0.0648174	6.62835e-05	0.0073461	ENSG00000241506
SLC25A17	580.485	0.166278	0.0397535	1.20089e-06	0.000642813	ENSG00000100372
GSTO1	918.754	0.166106	0.0869042	0.000139883	0.0116454	ENSG00000148834
RPL9	1242.07	0.164838	0.0611833	6.48876e-05	0.0073461	ENSG00000163682
RNF19B	619.299	0.164074	0.0504798	2.56366e-05	0.00394332	ENSG00000116514
DCUN1D5	14529.8	0.163975	0.0429994	5.19547e-06	0.00158127	ENSG00000137692
RHOD	3201.72	0.163561	0.0801269	0.000142145	0.0117272	ENSG00000173156
TLNRD1	388.843	0.16294	0.0604897	7.49964e-05	0.00766108	ENSG00000140406
CLIC1	6371.02	0.161469	0.0508591	3.654e-05	0.00498957	ENSG00000206394
AC115223	151.777	0.161174	0.113639	0.000303151	0.0180301
TIMM17A	1763.57	0.159973	0.044528	1.3315e-05	0.00284758	ENSG00000134375
C15orf48	1812.9	0.159796	0.108094	0.000299086	0.0178677	ENSG00000166920
BOLA2-SMG1P6	891.293	0.159698	0.0460675	1.96351e-05	0.00349872	ENSG00000261740
IER5	1282.91	0.15955	0.0612818	0.000108237	0.0101289	ENSG00000162783
SLC20A1	1895.86	0.158755	0.0618185	0.000119567	0.0107385	ENSG00000144136
PHLDA2	466.194	0.157944	0.13578	0.000466745	0.0234811	ENSG00000181649
TIMM23	1294.69	0.157249	0.0462162	2.72663e-05	0.0040865	ENSG00000265354
PTHLH	895.667	0.157045	0.215536	0.000915833	0.0326818	ENSG00000087494
EIF4A1	27357	0.156718	0.0487925	4.62111e-05	0.00579783	ENSG00000161960
SEC14L2	551.76	0.156369	0.0850148	0.000255772	0.0166857	ENSG00000100003
AC004551	799.253	0.156176	0.055059	0.000101663	0.00964863
UPP1	492.192	0.156005	0.0572984	0.000121724	0.0108594	ENSG00000183696
MSANTD3	596.091	0.155542	0.0373049	2.13209e-06	0.000951056	ENSG00000066697
IGFBP6	359.437	0.155473	0.0978646	0.000325548	0.0189412	ENSG00000167779
TMEM126A	1050.2	0.155355	0.0436274	1.90322e-05	0.00348889	ENSG00000171202
WNT10B	116.557	0.153843	0.0628503	0.00019418	0.0142708	ENSG00000169884
IFNGR2	1194.27	0.153336	0.0529853	0.000113062	0.0103506	ENSG00000159128
FABP5	1036.3	0.153075	0.0575489	0.000164192	0.0128492	ENSG00000164687
EBNA1BP2	2130.09	0.152559	0.0428599	2.21563e-05	0.00365612	ENSG00000117395
IL11	82.9323	0.151978	0.256568	0.00111405	0.0364505	ENSG00000095752
ZBED2	413.179	0.151735	0.223502	0.00105957	0.0354478	ENSG00000177494
LYAR	745.502	0.151493	0.057264	0.000187842	0.0140935	ENSG00000145220
NAF1	380.387	0.150472	0.0414958	1.97936e-05	0.00349872	ENSG00000145414
NXT1	361.756	0.150199	0.0632128	0.00026946	0.0172484	ENSG00000132661
RND1	140.158	0.150137	0.143079	0.000675969	0.0281817	ENSG00000172602
AC026464	221.493	0.149909	0.0648619	0.000288216	0.0175314
PLAU	5260.22	0.149479	0.0761496	0.000358036	0.020309	ENSG00000122861
TTC39C	311.712	0.149144	0.0413378	2.24034e-05	0.00365612	ENSG00000168234
ARHGDIB	2110.52	0.147894	0.0473827	9.86202e-05	0.00945048	ENSG00000111348
GPR68	151.904	0.147241	0.0991789	0.000514866	0.0248734	ENSG00000119714
TUBA4A	4020.75	0.146942	0.0800777	0.000442446	0.0230715	ENSG00000127824
ZNF35	320.168	0.146533	0.0399363	2.05189e-05	0.00356602	ENSG00000169981
PIM1	1745.25	0.146493	0.0896051	0.000493733	0.024202	ENSG00000137193
FGFBP1	3052.36	0.146478	0.0809377	0.00045933	0.0234811	ENSG00000137440
EIF1	8464.35	0.146448	0.0482091	0.000130978	0.0114559	ENSG00000173812
MRPL14	961.357	0.146189	0.0558569	0.000285729	0.0175314	ENSG00000180992
IRF3	656.349	0.145518	0.0434139	5.96719e-05	0.00693444	ENSG00000126456
OASL	518.146	0.145154	0.0713358	0.000461862	0.0234811	ENSG00000135114
ISG20L2	2313.76	0.145083	0.0421835	4.66806e-05	0.00579783	ENSG00000143319
IFT57	1216.69	0.145027	0.030437	2.29116e-07	0.000204402	ENSG00000114446
TRMT6	656.387	0.144684	0.0442198	7.84699e-05	0.00792664	ENSG00000089195
JPT1	3059.96	0.144385	0.0573282	0.00036491	0.020475	ENSG00000189159
ALDH1A3	33418.5	0.144374	0.114402	0.00067102	0.0281817	ENSG00000184254
VSNL1	185.871	0.144129	0.0546264	0.000320947	0.0188373	ENSG00000163032
ADPRM	139.68	0.144015	0.062641	0.000447391	0.0230944	ENSG00000170222
EFHD2	1675.49	0.143716	0.0500639	0.000221707	0.0152148	ENSG00000142634
POLB	640.38	0.14344	0.0525513	0.000292602	0.0177176	ENSG00000070501
HRAS	370.01	0.143105	0.0899437	0.000600408	0.0270527	ENSG00000174775
ASB13	507.941	0.142845	0.0496844	0.000231559	0.0156501	ENSG00000196372
NDUFAF4	277.613	0.142627	0.0514022	0.00028502	0.0175314	ENSG00000123545
FBXL5	1387.02	0.142431	0.0489345	0.000220115	0.0152148	ENSG00000118564
SLC16A9	794.562	0.142085	0.0730884	0.000582076	0.0266758	ENSG00000165449
PLEK2	1105.47	0.141998	0.0819739	0.000612586	0.0272193	ENSG00000100558
SMS	1817.43	0.14137	0.0383272	2.38335e-05	0.00375223	ENSG00000102172
CAV1	34805.9	0.141164	0.0644044	0.000581115	0.0266758	ENSG00000105974
PPP1R15A	1329.85	0.140989	0.0855047	0.000661845	0.0281641	ENSG00000087074
GAR1	474.76	0.140895	0.0491399	0.000263986	0.017066	ENSG00000109534
CCNH	715.663	0.140823	0.0336803	3.62083e-06	0.00133745	ENSG00000134480
KIAA1324	24.2049	0.1407	0.140271	0.000932279	0.0330922	ENSG00000116299
DNAJC17	318.194	0.14025	0.0425143	8.96888e-05	0.00882512	ENSG00000104129
ADORA2B	599.4	0.140083	0.0654016	0.000639653	0.0277887	ENSG00000170425
GLRX3	1705.2	0.140036	0.0466783	0.000204598	0.0146954	ENSG00000108010
NDUFAF5	176.366	0.139823	0.0521074	0.000398823	0.0216953	ENSG00000101247
MX2	173.913	0.139786	0.0752339	0.000686705	0.0281817	ENSG00000183486
S100A10	10530.9	0.139698	0.0721458	0.000684047	0.0281817	ENSG00000197747
AC087289	743.884	0.139181	0.0545358	0.000505534	0.0246613
RPL39	13869.2	0.139128	0.062235	0.00066354	0.0281641	ENSG00000198918
RRP36	1675.57	0.138965	0.0463156	0.000216175	0.015067	ENSG00000124541
IER2	971.737	0.138932	0.0914908	0.000761997	0.0304389	ENSG00000160888
C8orf76	944.9	0.138856	0.0397496	5.15955e-05	0.00622028	ENSG00000189376
AC010132	522.391	0.138693	0.0445646	0.000164143	0.0128492
INO80C	418.379	0.138192	0.043898	0.000152422	0.0122139	ENSG00000153391
ANXA2	37179.8	0.13797	0.0475248	0.000287116	0.0175314	ENSG00000182718
MTFMT	495.982	0.137818	0.0328086	3.69794e-06	0.00133745	ENSG00000103707
UCHL3	1230.12	0.137814	0.0461657	0.000238098	0.0159311	ENSG00000118939
DUSP6	285.398	0.137192	0.229166	0.00142327	0.0408715	ENSG00000139318
POMZP3	456.616	0.137187	0.0571526	0.000686761	0.0281817	ENSG00000146707
PBDC1	563.682	0.137138	0.0417503	0.000107502	0.0101289	ENSG00000102390
TSPAN1	2187.45	0.136995	0.0619376	0.000785243	0.0305145	ENSG00000117472
PLP2	1672.75	0.136766	0.0545147	0.000628758	0.0274968	ENSG00000102007
GNA15	657.82	0.136503	0.0639853	0.000834518	0.0313694	ENSG00000060558
NGEF	166.232	0.136452	0.0633876	0.000833668	0.0313694	ENSG00000066248
RWDD2B	406.579	0.136193	0.0418687	0.000123263	0.0109238	ENSG00000156253
C14orf119	2322.28	0.136092	0.0452686	0.000246	0.0163773	ENSG00000179933
ZNF410	1870.77	0.135992	0.0432767	0.000171409	0.0131074	ENSG00000119725
PWP1	2067.37	0.135932	0.0373841	3.5444e-05	0.00497588	ENSG00000136045
KRT7	432.322	0.135874	0.0710459	0.000889836	0.0324815	ENSG00000135480
MAP3K8	379.121	0.135774	0.0965631	0.000914373	0.0326818	ENSG00000107968
BRIX1	3263.59	0.135736	0.0452612	0.00025506	0.0166857	ENSG00000113460
LRRC4	353.979	0.135666	0.0676315	0.000902157	0.0325409	ENSG00000128594
RGS14	100.091	0.135479	0.0610021	0.000875749	0.0322202	ENSG00000169220
POMP	2419.04	0.135151	0.0449241	0.000256014	0.0166857	ENSG00000132963
PPP2R3C	673.323	0.134729	0.0356166	2.16879e-05	0.00365612	ENSG00000092020
RAD51B	243.698	0.134718	0.0482122	0.000435065	0.0230715	ENSG00000182185
EGR1	3103.63	0.134279	0.195953	0.00144568	0.0414264	ENSG00000120738
ADSL	1280.77	0.134243	0.0466026	0.00036721	0.020475	ENSG00000239900
POLR2H	1131.42	0.134241	0.0447888	0.000275195	0.0173435	ENSG00000163882
MRTO4	1516.58	0.13418	0.0523509	0.000688642	0.0281817	ENSG00000053372
MIDN	1476.76	0.1341	0.0648265	0.00100812	0.034415	ENSG00000167470
C11orf98	1294.8	0.133816	0.0535953	0.000775376	0.0305145	ENSG00000278615
TRAPPC4	562.97	0.133733	0.0422792	0.000178534	0.0135747	ENSG00000196655
C19orf53	1226.45	0.133614	0.0534879	0.000784177	0.0305145	ENSG00000104979
IRF1	2068.91	0.133211	0.0517661	0.000719095	0.0291938	ENSG00000125347
FAM162A	881.933	0.132987	0.0508752	0.000680835	0.0281817	ENSG00000114023
EIF1B	886.878	0.132964	0.036315	3.60679e-05	0.00497588	ENSG00000114784
NME2	5492.99	0.13293	0.0581838	0.00102046	0.0344969	ENSG00000243678
TIPARP	2438.87	0.132648	0.100495	0.00107668	0.0357304	ENSG00000163659
AKIRIN2	679.058	0.132582	0.0473351	0.000479599	0.0238587	ENSG00000135334
ZNF133	218.075	0.132551	0.0439369	0.000282576	0.0175067	ENSG00000125846
CRIP1	114.445	0.132489	0.0806522	0.00108455	0.0357474	ENSG00000213145
CMTM7	207.624	0.132345	0.0651789	0.00115092	0.0369463	ENSG00000153551
PSMA5	1743.76	0.132345	0.0422379	0.000206452	0.0146954	ENSG00000143106
RPS26	2323.01	0.131734	0.0582591	0.00112935	0.0368608	ENSG00000197728
SDC4	9020.87	0.13157	0.0489854	0.000644849	0.0277887	ENSG00000124145
TMEM40	692.552	0.131566	0.0587017	0.00115681	0.0369463	ENSG00000088726
RPL27A	12898.5	0.131401	0.0546788	0.00101962	0.0344969	ENSG00000166441
SLC52A3	179.73	0.131286	0.0608269	0.00122417	0.0380972	ENSG00000101276
C1orf216	158.413	0.130961	0.0516434	0.000873821	0.0322202	ENSG00000142686
RPS27A	22381.2	0.130806	0.0513163	0.00086336	0.0321824	ENSG00000143947
PAK1IP1	1176.37	0.130797	0.0441918	0.00035555	0.020309	ENSG00000111845
GJB5	328.699	0.130624	0.0648479	0.00130862	0.0390893	ENSG00000189280
PNO1	878.841	0.130121	0.0570072	0.00124802	0.0384815	ENSG00000115946
IFIT1	656.787	0.129752	0.0562198	0.00125404	0.0384897	ENSG00000185745
GMDS	4047.39	0.129745	0.0580202	0.00132328	0.0393739	ENSG00000112699
ARL3	340.631	0.129739	0.0482613	0.000707262	0.0288554	ENSG00000138175
MDGA1	104.568	0.129684	0.104037	0.00124415	0.0384507	ENSG00000112139
MFSD2A	264.854	0.129453	0.0980715	0.00125187	0.0384897	ENSG00000168389
UTP3	2090.46	0.129453	0.0438601	0.000385732	0.0211552	ENSG00000132467
EIF6	2682.56	0.129235	0.0589417	0.0014057	0.0406286	ENSG00000242372
ANKRD22	146.947	0.129072	0.0761794	0.00135928	0.0398901	ENSG00000152766
KNOP1	1601.77	0.129053	0.0274254	4.94628e-07	0.000376049	ENSG00000103550
CXCL14	64.7195	0.129051	0.090651	0.00128383	0.0389103	ENSG00000145824
RPL24	12010.9	0.128934	0.0558248	0.00132404	0.0393739	ENSG00000114391
FAM83G	549.152	0.128865	0.0487351	0.000809262	0.0310302	ENSG00000188522
CXorf40B	717.712	0.128819	0.04602	0.000579742	0.0266758
TMSB10	13403.6	0.128589	0.0713604	0.00145318	0.0415523	ENSG00000034510
CRIP2	2146.11	0.128411	0.0590873	0.001506	0.0422782	ENSG00000182809
RPS7	10124.4	0.128277	0.0503504	0.00100017	0.0343185	ENSG00000171863
RIPK2	962.469	0.12825	0.0491598	0.000895655	0.0324815	ENSG00000104312
LHX6	208.855	0.128168	0.049968	0.00097583	0.0339574	ENSG00000106852
TRAF4	2483.04	0.127838	0.0517811	0.00116685	0.037122	ENSG00000076604
FGF11	311.127	0.127798	0.0518249	0.00117476	0.0371645	ENSG00000161958
ACOT9	798.369	0.127706	0.0415846	0.000299077	0.0178677	ENSG00000123130
UBE2F	1199.21	0.127549	0.0449693	0.000562471	0.0265035	ENSG00000184182
RPS3A	30381.3	0.127263	0.0705506	0.00159809	0.0435552	ENSG00000145425
RBM34	1445.86	0.127126	0.0317718	1.1838e-05	0.00271542	ENSG00000188739
CNPY2	1408.26	0.126906	0.0407242	0.000270675	0.0172484	ENSG00000257727
PSMA6	4574.51	0.126893	0.045796	0.000678154	0.0281817	ENSG00000100902
TIMM9	1007.57	0.126641	0.0456955	0.000685187	0.0281817	ENSG00000100575
IFI6	773.613	0.126367	0.0779656	0.00157936	0.0432209	ENSG00000126709
ANXA8	4219.47	0.12605	0.0407194	0.000297294	0.0178677	ENSG00000265190
CTNNAL1	1567.87	0.125546	0.0463214	0.000829661	0.0313631	ENSG00000119326
OCIAD2	986.27	0.125384	0.0525183	0.0015185	0.0423344	ENSG00000145247
SMOX	234.373	0.125309	0.0737977	0.00175246	0.0462552	ENSG00000088826
BIK	327.966	0.125253	0.0673305	0.00189432	0.0476499	ENSG00000100290
RPL35A	13703.9	0.125044	0.0500459	0.00130129	0.0390447	ENSG00000182899
LTV1	836.868	0.125032	0.0487043	0.00114814	0.0369463	ENSG00000135521
SLC25A25	367.253	0.124971	0.0561185	0.00185845	0.0476236	ENSG00000148339
CASP4	5370.21	0.124907	0.0384622	0.000195155	0.0142708	ENSG00000196954
GCNT3	67.2372	0.124878	0.103874	0.00154621	0.0425749	ENSG00000140297
PUM3	1197.41	0.124751	0.0470217	0.000977172	0.0339574	ENSG00000080608
DUSP7	594.342	0.124568	0.073575	0.00184004	0.0476236	ENSG00000164086
AP2A2	159.869	0.124533	0.0942684	0.00159681	0.0435552	ENSG00000183020
VEGFC	437.733	0.124262	0.0561135	0.00196891	0.0486233	ENSG00000150630
IL1RL1	35.8821	0.124196	0.134603	0.00164243	0.0444021	ENSG00000115602
STBD1	253.162	0.124176	0.0742029	0.00187159	0.0476236	ENSG00000118804
GTF2A2	1182.89	0.124138	0.0475204	0.00109693	0.0360666	ENSG00000140307
SNRPD1	1685.08	0.124087	0.0419239	0.000471994	0.0236563	ENSG00000167088
FAM118B	421.4	0.123949	0.0435597	0.000643078	0.0277887	ENSG00000197798
CLP1	668.437	0.123785	0.0416896	0.000465422	0.0234811	ENSG00000172409
MRPL15	1005.39	0.123616	0.0445638	0.000779843	0.0305145	ENSG00000137547
PSMA7	4620.09	0.123591	0.046967	0.00108166	0.0357402	ENSG00000101182
ZPR1	1206.31	0.123571	0.0476345	0.00117064	0.037122	ENSG00000109917
RPL34	4182.04	0.122983	0.0498155	0.0015304	0.0424432	ENSG00000109475
HS3ST1	166.433	0.122977	0.0943377	0.00172153	0.0458002	ENSG00000002587
EXOSC2	1095.49	0.12297	0.0430035	0.000645814	0.0277887	ENSG00000130713
ZNF200	400.637	0.122913	0.0375775	0.000194165	0.0142708	ENSG00000010539
DDX56	1481.86	0.122785	0.0495018	0.00151497	0.0423243	ENSG00000136271
EPHA2	1817.11	0.122565	0.0939153	0.001759	0.0463366	ENSG00000142627
TDG	1902.45	0.122515	0.0455212	0.000995092	0.0342322	ENSG00000139372
MRPS23	1456.84	0.122386	0.0447652	0.000905672	0.0325799	ENSG00000181610
COA4	2089.82	0.12222	0.0452671	0.000988375	0.0341768	ENSG00000181924
PLAT	5327.73	0.122156	0.0869129	0.00186337	0.0476236	ENSG00000104368
ETV4	125.949	0.12205	0.0949087	0.00179612	0.0470365	ENSG00000175832
ITPKC	764.901	0.122021	0.0477581	0.00136646	0.0400131	ENSG00000086544
NIP7	1909.66	0.122006	0.0518684	0.00194334	0.0482482	ENSG00000132603
BZW2	2627.56	0.121861	0.0430059	0.00072261	0.0291938	ENSG00000136261
RPL17	11354.5	0.12146	0.0468973	0.00130607	0.0390893	ENSG00000265681
SSBP1	2025.67	0.121057	0.0499646	0.00183309	0.0476236	ENSG00000106028
PRPF18	433.143	0.120948	0.039159	0.000366383	0.020475	ENSG00000165630
MED7	382.733	0.120882	0.0420345	0.000672288	0.0281817	ENSG00000155868
EIF3M	6444.14	0.120865	0.0416549	0.000627538	0.0274968	ENSG00000149100
METAP2	4031.08	0.12055	0.0355102	0.000139245	0.0116454	ENSG00000111142
EIF4E2	1883.87	0.120259	0.0371203	0.000234697	0.0157825	ENSG00000135930
TNFRSF1A	3875.2	0.119974	0.0492233	0.00189044	0.0476499	ENSG00000067182
IMPDH1	871.583	0.119703	0.0489288	0.00188508	0.0476499	ENSG00000106348
C11orf24	1651.22	0.119695	0.0467004	0.00149954	0.0422459	ENSG00000171067
ARPC5L	1556.96	0.11968	0.0393715	0.000443086	0.0230715	ENSG00000136950
ZFP36	552.179	0.119535	0.101795	0.00196935	0.0486233	ENSG00000128016
NRARP	1273.97	0.119167	0.0460503	0.00145651	0.0415587	ENSG00000198435
SNRPB2	1297.03	0.118968	0.0393253	0.000474132	0.0236748	ENSG00000125870
KDELR3	531.092	0.118939	0.048994	0.00202626	0.0497531	ENSG00000100196
UTP18	1038.63	0.118357	0.0451716	0.00140386	0.0406286	ENSG00000011260
RPL26	17673.3	0.118144	0.0446701	0.00133859	0.0394561	ENSG00000161970
MLX	830.829	0.117947	0.0398075	0.000588689	0.0267045	ENSG00000108788
SAT2	587.217	0.117668	0.0471503	0.00189128	0.0476499	ENSG00000141504
PGK1	8569.42	0.117567	0.0468168	0.00184043	0.0476236	ENSG00000102144
TMEM120B	503.686	0.11722	0.0382584	0.000448702	0.0230944	ENSG00000188735
CDC123	1844.32	0.116864	0.0410923	0.000852123	0.0319415	ENSG00000151465
BRD9	1681.16	0.116815	0.0323569	7.25865e-05	0.00747195	ENSG00000028310
LMNA	6479.23	0.116805	0.0454145	0.00167131	0.0447394	ENSG00000160789
CTSV	2968.04	0.116638	0.0438271	0.00136956	0.0400163	ENSG00000136943
TXNDC17	1288.51	0.116056	0.042762	0.0012316	0.038151	ENSG00000129235
TRMT10C	1539.71	0.115392	0.0426446	0.00128923	0.0389446	ENSG00000174173
TMEM45A	1106.43	0.11426	0.0341221	0.000197222	0.0143436	ENSG00000181458
EXOSC1	504.701	0.1141	0.0399795	0.000914654	0.0326818	ENSG00000171311
WDR61	1238.84	0.114056	0.0392051	0.000784642	0.0305145	ENSG00000140395
BUD31	2289.62	0.114035	0.0418146	0.00128519	0.0389103	ENSG00000106245
MRPL33	569.58	0.11402	0.0440416	0.00180362	0.0471407	ENSG00000243147
TOMM6	1501.75	0.113929	0.0428775	0.00153826	0.0424432	ENSG00000214736
SMIM7	1781.75	0.11325	0.0423257	0.00150708	0.0422782	ENSG00000214046
LRRC42	851.219	0.113158	0.0374688	0.000584358	0.026689	ENSG00000116212
SEC61B	1448.16	0.113064	0.0436127	0.00185723	0.0476236	ENSG00000106803
UTP11	847.503	0.112925	0.0423178	0.00155287	0.0426703	ENSG00000183520
AATF	1082.44	0.112316	0.0398241	0.00106645	0.0355891	ENSG00000275700
RWDD1	940.084	0.112168	0.037267	0.000621629	0.027364	ENSG00000111832
UTP6	1481.83	0.112089	0.0323167	0.000138229	0.0116454	ENSG00000108651
SAP30BP	1757.23	0.112073	0.0367658	0.000554977	0.0262428	ENSG00000161526
WTAP	2310.1	0.11171	0.0292385	3.73357e-05	0.00504673	ENSG00000146457
PSMA4	3960.69	0.111633	0.041935	0.00165454	0.0445349	ENSG00000041357
GSKIP	909.41	0.111596	0.0432282	0.00201595	0.0496529	ENSG00000100744
MED8	526.249	0.111279	0.0412668	0.00153516	0.0424432	ENSG00000159479
KDM1A	1891.65	0.11127	0.029548	4.67916e-05	0.00579783	ENSG00000004487
RIOK1	1131.45	0.110852	0.0346755	0.000360389	0.0203491	ENSG00000124784
ILF2	6873.98	0.110837	0.0409947	0.00153083	0.0424432	ENSG00000143621
BLOC1S2	990.283	0.11011	0.036933	0.000721473	0.0291938	ENSG00000196072
EIF5	12571.9	0.109889	0.0408014	0.00162504	0.0440207	ENSG00000100664
EIF2S1	5056.04	0.109579	0.0379184	0.000959062	0.0338076	ENSG00000134001
RSL1D1	5872.38	0.108387	0.0365207	0.000791251	0.0305145	ENSG00000171490
CCT2	6143.73	0.108049	0.0367905	0.000876369	0.0322202	ENSG00000166226
PSMD7	3232.01	0.107995	0.0367365	0.000870379	0.0322202	ENSG00000103035
NIT2	1052.3	0.107378	0.0360417	0.000787575	0.0305145	ENSG00000114021
ATP6V1D	1828.44	0.107168	0.0396247	0.0017278	0.0458759	ENSG00000100554
CAMKK2	1806.46	0.106223	0.0336284	0.000464056	0.0234811	ENSG00000110931
DNAJA2	3055.14	0.105411	0.0250724	8.83777e-06	0.00211191	ENSG00000069345
RAMAC	1013.2	0.103491	0.0319005	0.000376074	0.0208822	ENSG00000169612
SPATS2L	4159.1	0.102814	0.0341639	0.000815778	0.0310679	ENSG00000196141
H3F3B	17948.4	0.102762	0.034886	0.000992606	0.0342322
CSF3	25.3361	0.102472	0.289803	0.00121593	0.0380972	ENSG00000108342
RTCA	672.509	0.101575	0.0355459	0.00133177	0.0393787	ENSG00000137996
STRAP	4929.1	0.0998238	0.0351829	0.00148177	0.0419995	ENSG00000023734
RPL7L1	8436.8	0.0995621	0.023231	6.99877e-06	0.00199322	ENSG00000146223
TOR1A	1389.04	0.0994341	0.0312217	0.000506789	0.0246613	ENSG00000136827
OPTN	1891.69	0.0990939	0.0344098	0.00133302	0.0393787	ENSG00000123240
PRPF38A	931.374	0.0990715	0.0305073	0.000414423	0.0222723	ENSG00000134748
WDR73	909.665	0.098405	0.0357196	0.00194951	0.0483117	ENSG00000177082
DNTTIP2	2038.86	0.0951313	0.0336938	0.00174155	0.0461494	ENSG00000067334
EIF4G2	28639.8	0.0941257	0.0297386	0.000611841	0.0272193	ENSG00000110321
ZC3H15	2855.82	0.0913151	0.0309488	0.0012976	0.0390214	ENSG00000065548
TAF7	3421.4	0.0891858	0.029902	0.00122975	0.038151	ENSG00000178913
SCO1	1971.15	0.0827202	0.0286533	0.00189108	0.0476499	ENSG00000133028
TOR1B	1012.2	0.075737	0.0245475	0.00113864	0.0369463	ENSG00000136816
TRIM4	1354.26	-0.0795825	0.0266524	0.00147078	0.0418765	ENSG00000146833
DNM2	3316.82	-0.0798948	0.0238296	0.00042397	0.0226943	ENSG00000079805
KANSL3	1288.76	-0.0842452	0.0280616	0.00127895	0.0388977	ENSG00000114982
CABIN1	967.953	-0.0933287	0.0320875	0.0014098	0.0406594	ENSG00000099991
ZNF512B	1851.35	-0.0937157	0.0313919	0.00110239	0.0361574	ENSG00000196700
STK3	1272.03	-0.0982027	0.0358254	0.00203774	0.0499433	ENSG00000104375
SMARCC2	1965.96	-0.101288	0.0356257	0.0014001	0.0406286	ENSG00000139613
ARNT	1177.67	-0.101816	0.0335411	0.000772211	0.0305145	ENSG00000143437
EXOC2	1017.54	-0.102916	0.0298529	0.000188517	0.0140935	ENSG00000112685
CCDC93	1053.38	-0.104745	0.0388609	0.00191193	0.0478216	ENSG00000125633
ANKS6	1262.26	-0.105836	0.0286475	7.04441e-05	0.00746248	ENSG00000165138
PHF12	1164.4	-0.107258	0.0370629	0.00101765	0.0344969	ENSG00000109118
IRX2	1195.93	-0.107324	0.0400396	0.00183154	0.0476236	ENSG00000170561
GIT2	938.864	-0.107949	0.0381442	0.00119624	0.037666	ENSG00000139436
AARS2	572.588	-0.10865	0.0396219	0.00148924	0.0420444	ENSG00000124608
TSC2	1300.6	-0.109339	0.0378929	0.000978519	0.0339574	ENSG00000103197
BACE1	669.699	-0.110888	0.0381601	0.00087882	0.0322202	ENSG00000186318
NELL2	369.177	-0.111894	0.0428531	0.00185754	0.0476236	ENSG00000184613
ARHGEF17	1127.47	-0.11266	0.0381511	0.000724283	0.0291938	ENSG00000110237
MTOR	2224.06	-0.112813	0.0397926	0.00100705	0.034415	ENSG00000198793
EPAS1	7995.07	-0.113956	0.0371321	0.000491352	0.024202	ENSG00000116016
FOXJ2	822.305	-0.114798	0.03928	0.000736716	0.0296058	ENSG00000065970
NACC2	840.872	-0.115087	0.0406313	0.000937117	0.0331759	ENSG00000148411
SRBD1	1175.46	-0.11584	0.0434332	0.00139409	0.040556	ENSG00000068784
FAM193A	414.034	-0.117086	0.0457263	0.00169307	0.0451328	ENSG00000125386
EIF2AK3	987.707	-0.117323	0.0467736	0.00187192	0.0476236	ENSG00000172071
NUMA1	6191.57	-0.118434	0.0408257	0.000688528	0.0281817	ENSG00000137497
ASAH1	7315.86	-0.118693	0.0375385	0.000316228	0.0186422	ENSG00000104763
TLN1	1514.09	-0.118696	0.0481641	0.00191565	0.0478216	ENSG00000137076
KIAA1143	969.655	-0.119474	0.0475013	0.00167163	0.0447394	ENSG00000163807
RSBN1	337.48	-0.119693	0.0465841	0.00147973	0.0419995	ENSG00000081019
ZMYM3	622.275	-0.119763	0.043469	0.000960012	0.0338076	ENSG00000147130
COBL	295.088	-0.119862	0.0448644	0.0011694	0.037122	ENSG00000106078
SYBU	1171.91	-0.119942	0.0450717	0.00119419	0.037666	ENSG00000147642
BRPF3	1144.21	-0.120689	0.0477243	0.00153519	0.0424432	ENSG00000096070
KBTBD7	653.559	-0.120794	0.0458515	0.00122226	0.0380972	ENSG00000120696
AC239798	35.7328	-0.1208	0.146671	0.00188195	0.0476499
ZNF197	446.6	-0.120903	0.0454865	0.00115357	0.0369463	ENSG00000186448
CYTH3	2118.77	-0.121176	0.0464791	0.00127565	0.0388855	ENSG00000008256
PLD1	2168.98	-0.121217	0.0506875	0.0019137	0.0478216	ENSG00000075651
ABHD17B	584.435	-0.121424	0.0453122	0.00107274	0.0357099	ENSG00000107362
RNF38	476.709	-0.121426	0.050629	0.00187141	0.0476236	ENSG00000137075
JADE1	670.737	-0.121588	0.0383731	0.000280801	0.0175067	ENSG00000077684
TLR3	1437.36	-0.121866	0.0508901	0.0018378	0.0476236	ENSG00000164342
PRKD1	83.0704	-0.121945	0.0880461	0.00186962	0.0476236	ENSG00000184304
MTUS1	2837.02	-0.122185	0.0451784	0.000979492	0.0339574	ENSG00000129422
SNTB1	528.158	-0.123064	0.0508595	0.00165372	0.0445349	ENSG00000172164
CNNM4	1524.02	-0.123172	0.0366372	0.000142844	0.0117272	ENSG00000158158
ATP6AP1L	49.6122	-0.123622	0.082631	0.00177838	0.0466633	ENSG00000205464
IFT172	294.031	-0.123725	0.0540819	0.00190248	0.0477655	ENSG00000138002
LYPD6	373.278	-0.124159	0.0544927	0.00186944	0.0476236	ENSG00000187123
AP5M1	1592.37	-0.124442	0.0449927	0.000766927	0.0305145	ENSG00000053770
PTCH1	388.516	-0.124569	0.0564102	0.00193742	0.0481907	ENSG00000185920
PRDM6	104.407	-0.124755	0.0644358	0.00201847	0.0496529	ENSG00000061455
ZKSCAN4	269.584	-0.124845	0.049065	0.00121033	0.0380203	ENSG00000187626
ZNF436	986.074	-0.124904	0.0496491	0.00127198	0.0388622	ENSG00000125945
MTMR4	975.965	-0.125285	0.0460284	0.000818074	0.0310679	ENSG00000108389
OTX1	178.9	-0.12543	0.0479417	0.00102083	0.0344969	ENSG00000115507
NCOA1	888.154	-0.125913	0.0484039	0.00102668	0.0345203	ENSG00000084676
PARG	613.766	-0.126338	0.0443363	0.00057457	0.0266758	ENSG00000227345
GPLD1	127.624	-0.126548	0.0601048	0.00176772	0.0464747	ENSG00000112293
TMTC2	620.616	-0.126576	0.0661049	0.00174649	0.0461889	ENSG00000179104
PLEKHG4B	2652.01	-0.126768	0.0523399	0.00133204	0.0393787	ENSG00000153404
NEO1	1465.96	-0.127111	0.0484825	0.000927054	0.0329942	ENSG00000067141
CARF	185.478	-0.127216	0.0611702	0.00168974	0.0451328	ENSG00000138380
TRIM2	2746.45	-0.127348	0.069382	0.00160677	0.0436454	ENSG00000109654
ZNF608	251.671	-0.127435	0.0777632	0.00148452	0.0419995	ENSG00000168916
WASF3	96.0218	-0.127464	0.0641702	0.00165733	0.0445349	ENSG00000132970
BCL6	1118.54	-0.127771	0.0453102	0.000579546	0.0266758	ENSG00000113916
PDE8B	125.944	-0.127803	0.0679277	0.00157765	0.0432209	ENSG00000113231
TNIK	377.46	-0.127908	0.0628623	0.00160792	0.0436454	ENSG00000154310
ZFX	860.385	-0.12802	0.0576313	0.00151016	0.0422782	ENSG00000005889
RNF123	483.59	-0.128202	0.0401677	0.000205433	0.0146954	ENSG00000164068
ZXDB	253.673	-0.128416	0.0521054	0.00113489	0.0369463	ENSG00000198455
ZMYND8	1097.8	-0.128507	0.0466619	0.000652893	0.0280033	ENSG00000101040
KIAA1217	1872.5	-0.128845	0.0528078	0.0011456	0.0369463	ENSG00000120549
MITF	403.443	-0.129172	0.0444756	0.000441142	0.0230715	ENSG00000187098
DLX5	447.498	-0.129302	0.057495	0.00135459	0.0398399	ENSG00000105880
MAML2	1619.95	-0.129515	0.0594042	0.00138486	0.0403751	ENSG00000184384
MSI2	872.39	-0.129522	0.0458298	0.000526133	0.0251454	ENSG00000153944
TSPAN12	1001.53	-0.12988	0.0544194	0.00114796	0.0369463	ENSG00000106025
ARL4A	508.63	-0.129985	0.0405995	0.000185921	0.0140565	ENSG00000122644
SYNJ1	287.833	-0.130022	0.0573377	0.0012707	0.0388622	ENSG00000159082
CCDC169	72.6095	-0.130039	0.0895311	0.00122156	0.0380972	ENSG00000242715
TBC1D9	812.239	-0.13012	0.0549689	0.00115482	0.0369463	ENSG00000109436
RASA3	274.75	-0.130365	0.0388492	0.000113077	0.0103506	ENSG00000185989
SALL2	260.646	-0.13057	0.0608817	0.00129651	0.0390214	ENSG00000165821
BCOR	758.657	-0.13124	0.050749	0.00079091	0.0305145	ENSG00000183337
NEK1	389.962	-0.131461	0.0526629	0.000900372	0.0325409	ENSG00000137601
PCDHGB2	41.0626	-0.131467	0.165597	0.00142267	0.0408715	ENSG00000253910
SLC2A11	114.388	-0.131721	0.0566643	0.00107869	0.0357304	ENSG00000133460
CRPPA	119.067	-0.131929	0.0557957	0.00102522	0.0345203	ENSG00000214960
MYCL	281.442	-0.13284	0.083552	0.00105685	0.0354455	ENSG00000116990
CUTALP	492.246	-0.133743	0.0542823	0.000812904	0.0310679	ENSG00000226752
AUTS2	795.169	-0.13382	0.0588925	0.000964234	0.0338671	ENSG00000158321
TBC1D5	973.588	-0.134176	0.0487633	0.000490039	0.024202	ENSG00000131374
BCL11A	452.453	-0.134722	0.0589452	0.000895495	0.0324815	ENSG00000119866
ARID5B	2212.46	-0.135012	0.0582724	0.000858715	0.0320987	ENSG00000150347
UBE4B	1354.82	-0.135093	0.0392	7.01276e-05	0.00746248	ENSG00000130939
FAM13A	782.303	-0.135432	0.0488678	0.000439082	0.0230715	ENSG00000138640
MAP3K5	770.705	-0.135611	0.0457897	0.000281943	0.0175067	ENSG00000197442
SLC4A4	798.725	-0.135759	0.0752632	0.000894199	0.0324815	ENSG00000080493
C22orf46	266.313	-0.135827	0.0591036	0.000819531	0.0310679	ENSG00000184208
SBF2	759.019	-0.136066	0.0589221	0.000799616	0.0307484	ENSG00000133812
CACNA2D1	456.415	-0.13618	0.0882774	0.000877386	0.0322202	ENSG00000153956
USP51	122.404	-0.136351	0.0579079	0.000757952	0.030368	ENSG00000247746
INPP5J	146.76	-0.137179	0.0534992	0.000568125	0.0265827	ENSG00000185133
GRHL2	3369.38	-0.137359	0.0454385	0.000221515	0.0152148	ENSG00000083307
NBPF25P	50.4068	-0.137501	0.127556	0.000975287	0.0339574	ENSG00000272150
MTCL1	290.413	-0.13765	0.0494802	0.000379322	0.0209756	ENSG00000168502
ZFP14	98.8236	-0.137891	0.0774809	0.000780436	0.0305145	ENSG00000142065
BCL11B	68.1405	-0.138385	0.0860465	0.000771081	0.0305145	ENSG00000127152
PRDM10	267.856	-0.139427	0.064205	0.000665063	0.0281641	ENSG00000170325
ATP13A4	474.149	-0.139957	0.0614501	0.000611378	0.0272193	ENSG00000127249
FOXN3	1336.48	-0.140247	0.0513651	0.000358162	0.020309	ENSG00000053254
TLE1	938.577	-0.140332	0.03679	1.56955e-05	0.00308879	ENSG00000196781
MAP3K7CL	62.4536	-0.140501	0.0646571	0.000614275	0.0272193	ENSG00000156265
LCORL	274.748	-0.141113	0.0624997	0.00056684	0.0265827	ENSG00000178177
ARID3A	224.651	-0.141301	0.053599	0.000390072	0.0213059	ENSG00000116017
TNKS	804.645	-0.141863	0.0615019	0.00052231	0.0251423	ENSG00000173273
CREBRF	436.589	-0.141913	0.0706395	0.000580551	0.0266758	ENSG00000164463
FOXP2	419.267	-0.142125	0.0893725	0.000632387	0.0275655	ENSG00000128573
KLHL29	310.201	-0.14295	0.0657226	0.000513351	0.0248734	ENSG00000119771
TGFBR3	81.7531	-0.143422	0.106913	0.000662977	0.0281641	ENSG00000069702
POU6F2	53.9766	-0.144039	0.082501	0.000541864	0.0257136	ENSG00000106536
EPHB1	52.3868	-0.144259	0.0999394	0.000604527	0.0271469	ENSG00000154928
SLC9A2	791.154	-0.144409	0.0585743	0.000383984	0.021146	ENSG00000115616
NLGN1	47.0695	-0.144919	0.107247	0.00061878	0.0273284	ENSG00000169760
CARD8	205.381	-0.144961	0.0615908	0.000403054	0.0218367	ENSG00000105483
CNOT6L	916.683	-0.145313	0.0556194	0.000305832	0.0181091	ENSG00000138767
EXPH5	505.262	-0.145656	0.0751671	0.00046164	0.0234811	ENSG00000110723
GABRQ	87.5668	-0.145671	0.0701404	0.00043918	0.0230715	ENSG00000268089
PDE7A	560.882	-0.145915	0.0458155	9.35439e-05	0.00907104	ENSG00000205268
FRY	311.281	-0.14817	0.0812414	0.00041322	0.0222723	ENSG00000073910
ANKRD13A	2980.6	-0.148614	0.0431346	3.86115e-05	0.00511583	ENSG00000076513
BMT2	1591.16	-0.149895	0.0515237	0.000138829	0.0116454	ENSG00000164603
POLR2A	4636.3	-0.15002	0.0523933	0.000149922	0.0121592	ENSG00000181222
IGSF10	214.184	-0.150939	0.119684	0.000525233	0.0251454	ENSG00000152580
RASSF6	833.296	-0.150984	0.0842474	0.000356891	0.020309	ENSG00000169435
OSR2	430.664	-0.152023	0.082193	0.000325495	0.0189412	ENSG00000164920
GSE1	1321.99	-0.152226	0.039671	8.77756e-06	0.00211191	ENSG00000131149
KIAA0513	811.198	-0.153811	0.0399489	7.78057e-06	0.00211191	ENSG00000135709
ARHGAP24	106.056	-0.154143	0.0789631	0.000269664	0.0172484	ENSG00000138639
SESN1	187.752	-0.154314	0.0591119	0.000158922	0.0126589	ENSG00000080546
TBX3	102.466	-0.154452	0.0662034	0.000204298	0.0146954	ENSG00000135111
PLEKHA7	846.627	-0.154547	0.045971	3.57876e-05	0.00497588	ENSG00000166689
MACC1	1488.19	-0.156125	0.0889515	0.000276055	0.0173435	ENSG00000183742
SMAD6	708.582	-0.157129	0.0471739	3.33477e-05	0.00479848	ENSG00000137834
UST	621.538	-0.15721	0.0416259	8.51757e-06	0.00211191	ENSG00000111962
MAML3	140.698	-0.157391	0.0781393	0.00021176	0.0148904	ENSG00000196782
CCL28	859.902	-0.159419	0.0527924	5.82414e-05	0.00687104	ENSG00000151882
RTEL1	225.498	-0.159595	0.054348	6.69724e-05	0.0073461	ENSG00000258366
CCNG2	1070.87	-0.160479	0.0596187	9.05962e-05	0.00884933	ENSG00000138764
GLRB	268.317	-0.161074	0.0570769	7.22037e-05	0.00747195	ENSG00000109738
DENND5B	71.762	-0.163628	0.0766891	0.000129692	0.011418	ENSG00000170456
RGMB	834.836	-0.163901	0.0397369	1.70299e-06	0.000844053	ENSG00000174136
RARB	129.621	-0.164781	0.0598426	6.01102e-05	0.00693444	ENSG00000077092
KCNJ8	70.8671	-0.165239	0.0924615	0.00016726	0.0130132	ENSG00000121361
SMAD9	313.91	-0.167956	0.066475	6.34746e-05	0.00725997	ENSG00000120693
KDM3A	1212.58	-0.168762	0.0963586	0.000146528	0.0119564	ENSG00000115548
NR2F2	2140	-0.171088	0.0510928	1.21749e-05	0.00271542	ENSG00000185551
CORO2B	52.0906	-0.171819	0.106139	0.000152232	0.0122139	ENSG00000103647
EPB41L4A	1626.7	-0.178058	0.0463294	1.85838e-06	0.000888171	ENSG00000129595
NR3C2	197.525	-0.179547	0.08882	5.85338e-05	0.00687104	ENSG00000151623
CRISPLD2	386.788	-0.183768	0.0598941	7.89465e-06	0.00211191	ENSG00000103196
CCDC85A	86.9439	-0.186338	0.115776	8.76811e-05	0.00869147	ENSG00000055813
ADAMTS3	205.55	-0.187802	0.114762	7.87807e-05	0.00792664	ENSG00000156140
EGLN1	1159.15	-0.190253	0.0771598	1.47444e-05	0.00294492	ENSG00000135766
TRIM24	903.623	-0.191537	0.0414865	4.06056e-08	4.5282e-05	ENSG00000122779
DNAJC6	162.245	-0.192994	0.0807179	1.42407e-05	0.00293184	ENSG00000116675
SORBS2	1461.14	-0.196714	0.0567908	1.06279e-06	0.000618357	ENSG00000154556
SOSTDC1	121.681	-0.199687	0.0666824	2.5117e-06	0.00108425	ENSG00000171243
GAB2	210.802	-0.206724	0.066947	1.13681e-06	0.000633869	ENSG00000033327
MUC20P1	337.947	-0.207107	0.0920694	8.6643e-06	0.00211191	ENSG00000224769
ID4	734.338	-0.211689	0.0851489	3.69749e-06	0.00133745	ENSG00000172201
STON1	167.729	-0.212613	0.12546	3.00698e-05	0.00437385	ENSG00000243244
RGMA	522.085	-0.214031	0.0732614	9.95795e-07	0.000605715	ENSG00000182175
CBFA2T3	28.8533	-0.219319	0.189072	0.000133941	0.0114898	ENSG00000129993
DIPK2A	1159.94	-0.221839	0.119384	1.39838e-05	0.00292393	ENSG00000181744
IRF7	23.9154	-0.225809	0.6307	0.000170645	0.0131074	ENSG00000185507
SEMA6D	68.576	-0.226757	0.199633	0.000132941	0.0114775	ENSG00000137872
PCDH18	375.666	-0.244287	0.129663	7.00054e-06	0.00199322	ENSG00000189184
DSEL	58.908	-0.261125	1.74706	0.00191901	0.0478216	ENSG00000171451
FBXO10	75.5242	-0.274739	0.189854	2.74835e-05	0.0040865	ENSG00000147912
LRATD1	112.778	-0.301552	0.13166	5.0582e-07	0.000376049	ENSG00000162981
ID2	753.978	-0.326716	0.0761131	6.53755e-12	2.23414e-08	ENSG00000115738
GMNC	28.3483	-0.389637	0.335801	7.09156e-05	0.00746248	ENSG00000205835

## Sheet: Table S7 - DGE vs NI lists 
Table S4 - Differentially expressed genes with greater expression following infection with pneumococcal strans relative to uninfected Detroit 562 cells
Elevated expression vs NI in all strains (core response module)		Elevated expression (6B WT AND Δfhs/piaA) vs NI		Elevated expression (ΔproABC/piaA AND Δfhs/piaA) vs NI		Elevated expression (6B WT AND ΔproABC/piaA) vs NI		Elevated expression only 6B WT vs NI		Elevated expression only ΔproABC/piaA vs NI		Elevated expression only Δfhs/piaA vs NI		Elevated expression vs NI in any one strain (integrated response module)
CSF3		AC256236		MTRNR2L6		TRIB1		VASN		CSNK2B		AC243919		CSF3
CXCL2		AC022149		TAP2		FAM89A		CTAGE4		LSM2		RASSF10		CXCL2
CXCL8		Z84488		IL19		C1orf216		AC107075		CYP1A2		SPRR2D		CXCL8
CCL20		MUC21		CITED4		PRPF18		HLA-DMB		RPS12P26		SPRR3		CCL20
CXCL3		BRD2		TMEM265		DNTTIP2		KANSL1		PTENP1		CA2		CXCL3
CXCL1		AC012254		ALDH1A3				KLHL31		CHAC1		HAS2		CXCL1
IER3		MICE		TRAF4				SKA1		POM121B		EMP3		IER3
IL1A		TNF		KCNN4				FOXC2		PTP4A3		DHRS9		IL1A
TNFAIP3		RASD1		CCNH				TENT5A		ANKK1		S100A2		TNFAIP3
TCIM		CCL2		AEN				STC1		MAB21L3		LGALS1		TCIM
ZC3H12A		CD69		UPP1				EGR3		MTNR1A		CPA4		ZC3H12A
IL1B		IL36G		RGS14				BCL2A1		AC011497		GEM		IL1B
CYP1A1		IL6		ISG20L2				BHLHE41		FAM181A		SPRR2A		CYP1A1
BIRC3		FOS						SOWAHC		AC074143		PRDX4		BIRC3
HBEGF		ANKRD37						IL32		CXCL10		GAL		HBEGF
LIF		ANGPTL4						PARD6B		TNFSF9		ADRA1B		LIF
RND1		LTB						B3GNT5		PPP1R18		PNP		RND1
NFKBIZ		ATF3						ENKUR		HILPDA		LY6D		NFKBIZ
FOSB		CSF2						AC008758		C8orf58		UAP1		FOSB
NFKBIA		EGLN3						RAP2B		PLEKHG6		DDX24		NFKBIA
EGR1		DDIT4						C2CD4A		TNIP1		TNNT1		EGR1
IRAK2		DUSP1						ARHGAP30		FUT11		MAP2K3		IRAK2
ALOX5		ADM						PPP1R3G		FZD10		YRDC		ALOX5
MAFF		NCOA7						CXCL6		TBC1D10A		ZNRD1		MAFF
ZFP36		CEBPD						NAB1		VIPR1		IAH1		ZFP36
DUSP5		BHLHE40						IRF2BP2		TCAF2		RCL1		DUSP5
NEURL3		PTGS2						NET1		IKBKE		GNG11		NEURL3
MAP3K8		NFKBIE						TRIM69		SLC7A11		DPCD		MAP3K8
NR4A1		HCAR3						PIM2		LARP6		SERPINB1		NR4A1
CYP1B1		ASB2						TNFRSF10D		ALOX12P2		DIO2		CYP1B1
EGR2		ARRDC3						PNRC1		ARID3A		GJB3		EGR2
TIPARP		JUN						HHEX		AL365205		TUBA1C		TIPARP
PPP1R15A		KCTD11						BACH1		EGFLAM		SFN		PPP1R15A
SGK1		PRDM1						HOXB3		CSNK1E		PSMC1P1		SGK1
EREG		ADRB2						C21orf91		SMAD3		SLC25A17		EREG
CDC42EP2		TNFAIP2						PPP1R15B		SMIM3		GSTO1		CDC42EP2
FOSL1		NFKBID						GCNT4		ZNF516		RPL9		FOSL1
EPGN		PMAIP1						KIAA0040		SFR1		DCUN1D5		EPGN
BCL3		CFB						SULT1A3		TMEM51		RHOD		BCL3
HS3ST1		GDF15						RGL2		HSPA14		CLIC1		HS3ST1
PIM1		NKX3-1						CDKN1A		TMEM246		AC115223		PIM1
PLK3		ZFP36L1						C16orf87		THUMPD3		TIMM17A		PLK3
MYC		UGT1A7						FRS3				C15orf48		MYC
PHLDA1		NR4A2						NAB2				BOLA2-SMG1P6		PHLDA1
CLCF1		MAFG						MAFK				SLC20A1		CLCF1
IER5		PTX3						KLF7				PHLDA2		IER5
SLC25A25		PIM3						OSGIN2				TIMM23		SLC25A25
IER2		TXNRD1						ADAMTS1				PTHLH		IER2
RELB		ZC3H12C						RNF165				EIF4A1		RELB
SERPINB9		CH25H						HCAR2				SEC14L2		SERPINB9
ARTN		KLF6						LONRF3				AC004551		ARTN
PLAU		RGS16						NCK1				IGFBP6		PLAU
EPHA2		NOCT						TOB1				TMEM126A		EPHA2
TNFRSF10A		TIFA						TBCE				FABP5		TNFRSF10A
STBD1		DLL4						MMD				EBNA1BP2		STBD1
GADD45A		SBNO2						BTG1				IL11		GADD45A
RIPK2		VEGFA						AC129492				ZBED2		RIPK2
KLF2		PLK2						C9orf72				LYAR		KLF2
MIDN		KLF4						HOXD13				NAF1		MIDN
IRF1		TNFSF15						SDCBP				NXT1		IRF1
LRRC4		BBC3						HOXA1				AC026464		LRRC4
RNF19B		SERTAD2						MFHAS1				ARHGDIB		RNF19B
AC006064		OSGIN1						ZIC5				GPR68		AC006064
MFSD2A		TGIF1						RNF24				TUBA4A		MFSD2A
TLNRD1		FOSL2						SGPP2				ZNF35		TLNRD1
NRARP		JUNB						ZNF639				FGFBP1		NRARP
ITPKC		SPRY4						NR5A2				EIF1		ITPKC
IFNGR2		CD274						RNF227				MRPL14		IFNGR2
RHOV		IL17C						B4GALT5				IRF3		RHOV
WNT10B		IL20						PIP5K1A				OASL		WNT10B
SDC4		RHOB						KIAA0232				TRMT6		SDC4
FAM83G		BTG2						RDH10				JPT1		FAM83G
SLC52A3		EDN1						ING1				VSNL1		SLC52A3
BIK		HOXB2						DUSP16				ADPRM		BIK
TTC39C		MXD1						ANKRD40				EFHD2		TTC39C
EIF5		UGCG						TNFAIP8				POLB		EIF5
IFT57		CSRNP1						CNOT8				HRAS		IFT57
MSANTD3		SOD2						TERF2IP				ASB13		MSANTD3
EDC3		CEBPB						TRMT5				NDUFAF4		EDC3
		ZNF217						VDR				FBXL5		AC256236
		NFKB2						GTF2E1				SLC16A9		AC022149
		FP565260						ARF6				PLEK2		Z84488
		ELF3						FXR2				SMS		MUC21
		TNFSF18						TLK2				CAV1		BRD2
		ERRFI1										GAR1		AC012254
		ZBTB46										KIAA1324		MICE
		SRXN1										DNAJC17		TNF
		KLF9										ADORA2B		RASD1
		NFIL3										GLRX3		CCL2
		IRS2										NDUFAF5		CD69
		TICAM1										MX2		IL36G
		ICAM1										S100A10		IL6
		SOCS1										AC087289		FOS
		STYK1										RPL39		ANKRD37
		KLF10										RRP36		ANGPTL4
		C10orf55										C8orf76		LTB
		KDM6B										AC010132		ATF3
		LPAR6										INO80C		CSF2
		SOCS3										ANXA2		EGLN3
		ETV3										MTFMT		DDIT4
		PELI1										UCHL3		DUSP1
		FOXC1										DUSP6		ADM
		DUSP2										POMZP3		NCOA7
		BCL10										PBDC1		CEBPD
		FAM110C										TSPAN1		BHLHE40
		HMOX1										PLP2		PTGS2
		ETS1										GNA15		NFKBIE
		PDGFB										NGEF		HCAR3
		NUAK2										RWDD2B		ASB2
		BTG3										C14orf119		ARRDC3
		MOB3C										ZNF410		JUN
		CD83										PWP1		KCTD11
		CD34										KRT7		PRDM1
		IFNLR1										BRIX1		ADRB2
		ARL4D										POMP		TNFAIP2
		GCH1										PPP2R3C		NFKBID
		BMP4										RAD51B		PMAIP1
		IRF2BPL										ADSL		CFB
		SPSB1										POLR2H		GDF15
		DCUN1D3										MRTO4		NKX3-1
		PDP1										C11orf98		ZFP36L1
		RIT1										TRAPPC4		UGT1A7
		LONRF1										C19orf53		NR4A2
		HOXA3										FAM162A		MAFG
		NAMPTP1										EIF1B		PTX3
		NAMPT										NME2		PIM3
		ZFAND5										AKIRIN2		TXNRD1
		TNIP3										ZNF133		ZC3H12C
		ANKRD33B										CRIP1		CH25H
		TSC22D1										CMTM7		KLF6
		REL										PSMA5		RGS16
		IFNGR1										RPS26		NOCT
		PIGA										TMEM40		TIFA
		SNAPC1										RPL27A		DLL4
		C17orf100										RPS27A		SBNO2
		BLACAT1										PAK1IP1		VEGFA
		APOLD1										GJB5		PLK2
		EHF										PNO1		KLF4
		PLEKHG3										IFIT1		TNFSF15
		SH2B3										GMDS		BBC3
		IL23A										ARL3		SERTAD2
		KBTBD2										MDGA1		OSGIN1
		HAS3										UTP3		TGIF1
		GABARAPL1										EIF6		FOSL2
		SH3TC1										ANKRD22		JUNB
		ARHGEF2										KNOP1		SPRY4
		SEMA4B										CXCL14		CD274
		EFNA1										RPL24		IL17C
		LYN										CXorf40B		IL20
		SOX15										TMSB10		RHOB
		MAPK6										CRIP2		BTG2
		SAT1										RPS7		EDN1
		CBX4										LHX6		HOXB2
		EDN2										FGF11		MXD1
		PIK3CD										ACOT9		UGCG
		STARD5										UBE2F		CSRNP1
		SAV1										RPS3A		SOD2
		ABTB2										RBM34		CEBPB
		PDLIM3										CNPY2		ZNF217
		KMO										PSMA6		NFKB2
		PELO										TIMM9		FP565260
		ITPRIP										IFI6		ELF3
		NUMBL										ANXA8		TNFSF18
		ARHGAP32										CTNNAL1		ERRFI1
		ITPKB										OCIAD2		ZBTB46
		FEM1C										SMOX		SRXN1
		CLK3										RPL35A		KLF9
		RELT										LTV1		NFIL3
		ETS2										CASP4		IRS2
		RAB9A										GCNT3		TICAM1
		INAFM2										PUM3		ICAM1
		FBXO32										DUSP7		SOCS1
		TSC22D3										AP2A2		STYK1
		PHF13										VEGFC		KLF10
		SH3BP2										IL1RL1		C10orf55
		TNFRSF10B										GTF2A2		KDM6B
		STC2										SNRPD1		LPAR6
		KCTD9										FAM118B		SOCS3
		DAPP1										CLP1		ETV3
		TWIST1										MRPL15		PELI1
		RNF145										PSMA7		FOXC1
		TNFRSF11A										ZPR1		DUSP2
		IRF6										RPL34		BCL10
		AC242843										EXOSC2		FAM110C
		DDIT4L										ZNF200		HMOX1
		NEURL1B										DDX56		ETS1
		RAP1GAP										TDG		PDGFB
		NFKB1										MRPS23		NUAK2
		TRAF3										COA4		BTG3
		BLOC1S4										PLAT		MOB3C
		JOSD1										ETV4		CD83
		TTC9										NIP7		CD34
		MAP3K13										BZW2		IFNLR1
		RFFL										RPL17		ARL4D
		ST3GAL5										SSBP1		GCH1
		DGKD										MED7		BMP4
		ST3GAL4										EIF3M		IRF2BPL
		TFE3										METAP2		SPSB1
		PPP4R1										EIF4E2		DCUN1D3
												TNFRSF1A		PDP1
												IMPDH1		RIT1
												C11orf24		LONRF1
												ARPC5L		HOXA3
												SNRPB2		NAMPTP1
												KDELR3		NAMPT
												UTP18		ZFAND5
												RPL26		TNIP3
												MLX		ANKRD33B
												SAT2		TSC22D1
												PGK1		REL
												TMEM120B		IFNGR1
												CDC123		PIGA
												BRD9		SNAPC1
												LMNA		C17orf100
												CTSV		BLACAT1
												TXNDC17		APOLD1
												TRMT10C		EHF
												TMEM45A		PLEKHG3
												EXOSC1		SH2B3
												WDR61		IL23A
												BUD31		KBTBD2
												MRPL33		HAS3
												TOMM6		GABARAPL1
												SMIM7		SH3TC1
												LRRC42		ARHGEF2
												SEC61B		SEMA4B
												UTP11		EFNA1
												AATF		LYN
												RWDD1		SOX15
												UTP6		MAPK6
												SAP30BP		SAT1
												WTAP		CBX4
												PSMA4		EDN2
												GSKIP		PIK3CD
												MED8		STARD5
												KDM1A		SAV1
												RIOK1		ABTB2
												ILF2		PDLIM3
												BLOC1S2		KMO
												EIF2S1		PELO
												RSL1D1		ITPRIP
												CCT2		NUMBL
												PSMD7		ARHGAP32
												NIT2		ITPKB
												ATP6V1D		FEM1C
												CAMKK2		CLK3
												DNAJA2		RELT
												RAMAC		ETS2
												SPATS2L		RAB9A
												H3F3B		INAFM2
												RTCA		FBXO32
												STRAP		TSC22D3
												RPL7L1		PHF13
												TOR1A		SH3BP2
												OPTN		TNFRSF10B
												PRPF38A		STC2
												WDR73		KCTD9
												EIF4G2		DAPP1
												ZC3H15		TWIST1
												TAF7		RNF145
												SCO1		TNFRSF11A
												TOR1B		IRF6
														AC242843
														DDIT4L
														NEURL1B
														RAP1GAP
														NFKB1
														TRAF3
														BLOC1S4
														JOSD1
														TTC9
														MAP3K13
														RFFL
														ST3GAL5
														DGKD
														ST3GAL4
														TFE3
														PPP4R1
														MTRNR2L6
														TAP2
														IL19
														CITED4
														TMEM265
														ALDH1A3
														TRAF4
														KCNN4
														CCNH
														AEN
														UPP1
														RGS14
														ISG20L2
														TRIB1
														FAM89A
														C1orf216
														PRPF18
														DNTTIP2
														VASN
														CTAGE4
														AC107075
														HLA-DMB
														KANSL1
														KLHL31
														SKA1
														FOXC2
														TENT5A
														STC1
														EGR3
														BCL2A1
														BHLHE41
														SOWAHC
														IL32
														PARD6B
														B3GNT5
														ENKUR
														AC008758
														RAP2B
														C2CD4A
														ARHGAP30
														PPP1R3G
														CXCL6
														NAB1
														IRF2BP2
														NET1
														TRIM69
														PIM2
														TNFRSF10D
														PNRC1
														HHEX
														BACH1
														HOXB3
														C21orf91
														PPP1R15B
														GCNT4
														KIAA0040
														SULT1A3
														RGL2
														CDKN1A
														C16orf87
														FRS3
														NAB2
														MAFK
														KLF7
														OSGIN2
														ADAMTS1
														RNF165
														HCAR2
														LONRF3
														NCK1
														TOB1
														TBCE
														MMD
														BTG1
														AC129492
														C9orf72
														HOXD13
														SDCBP
														HOXA1
														MFHAS1
														ZIC5
														RNF24
														SGPP2
														ZNF639
														NR5A2
														RNF227
														B4GALT5
														PIP5K1A
														KIAA0232
														RDH10
														ING1
														DUSP16
														ANKRD40
														TNFAIP8
														CNOT8
														TERF2IP
														TRMT5
														VDR
														GTF2E1
														ARF6
														FXR2
														TLK2
														CSNK2B
														LSM2
														CYP1A2
														RPS12P26
														PTENP1
														CHAC1
														POM121B
														PTP4A3
														ANKK1
														MAB21L3
														MTNR1A
														AC011497
														FAM181A
														AC074143
														CXCL10
														TNFSF9
														PPP1R18
														HILPDA
														C8orf58
														PLEKHG6
														TNIP1
														FUT11
														FZD10
														TBC1D10A
														VIPR1
														TCAF2
														IKBKE
														SLC7A11
														LARP6
														ALOX12P2
														ARID3A
														AL365205
														EGFLAM
														CSNK1E
														SMAD3
														SMIM3
														ZNF516
														SFR1
														TMEM51
														HSPA14
														TMEM246
														THUMPD3
														AC243919
														RASSF10
														SPRR2D
														SPRR3
														CA2
														HAS2
														EMP3
														DHRS9
														S100A2
														LGALS1
														CPA4
														GEM
														SPRR2A
														PRDX4
														GAL
														ADRA1B
														PNP
														LY6D
														UAP1
														DDX24
														TNNT1
														MAP2K3
														YRDC
														ZNRD1
														IAH1
														RCL1
														GNG11
														DPCD
														SERPINB1
														DIO2
														GJB3
														TUBA1C
														SFN
														PSMC1P1
														SLC25A17
														GSTO1
														RPL9
														DCUN1D5
														RHOD
														CLIC1
														AC115223
														TIMM17A
														C15orf48
														BOLA2-SMG1P6
														SLC20A1
														PHLDA2
														TIMM23
														PTHLH
														EIF4A1
														SEC14L2
														AC004551
														IGFBP6
														TMEM126A
														FABP5
														EBNA1BP2
														IL11
														ZBED2
														LYAR
														NAF1
														NXT1
														AC026464
														ARHGDIB
														GPR68
														TUBA4A
														ZNF35
														FGFBP1
														EIF1
														MRPL14
														IRF3
														OASL
														TRMT6
														JPT1
														VSNL1
														ADPRM
														EFHD2
														POLB
														HRAS
														ASB13
														NDUFAF4
														FBXL5
														SLC16A9
														PLEK2
														SMS
														CAV1
														GAR1
														KIAA1324
														DNAJC17
														ADORA2B
														GLRX3
														NDUFAF5
														MX2
														S100A10
														AC087289
														RPL39
														RRP36
														C8orf76
														AC010132
														INO80C
														ANXA2
														MTFMT
														UCHL3
														DUSP6
														POMZP3
														PBDC1
														TSPAN1
														PLP2
														GNA15
														NGEF
														RWDD2B
														C14orf119
														ZNF410
														PWP1
														KRT7
														BRIX1
														POMP
														PPP2R3C
														RAD51B
														ADSL
														POLR2H
														MRTO4
														C11orf98
														TRAPPC4
														C19orf53
														FAM162A
														EIF1B
														NME2
														AKIRIN2
														ZNF133
														CRIP1
														CMTM7
														PSMA5
														RPS26
														TMEM40
														RPL27A
														RPS27A
														PAK1IP1
														GJB5
														PNO1
														IFIT1
														GMDS
														ARL3
														MDGA1
														UTP3
														EIF6
														ANKRD22
														KNOP1
														CXCL14
														RPL24
														CXorf40B
														TMSB10
														CRIP2
														RPS7
														LHX6
														FGF11
														ACOT9
														UBE2F
														RPS3A
														RBM34
														CNPY2
														PSMA6
														TIMM9
														IFI6
														ANXA8
														CTNNAL1
														OCIAD2
														SMOX
														RPL35A
														LTV1
														CASP4
														GCNT3
														PUM3
														DUSP7
														AP2A2
														VEGFC
														IL1RL1
														GTF2A2
														SNRPD1
														FAM118B
														CLP1
														MRPL15
														PSMA7
														ZPR1
														RPL34
														EXOSC2
														ZNF200
														DDX56
														TDG
														MRPS23
														COA4
														PLAT
														ETV4
														NIP7
														BZW2
														RPL17
														SSBP1
														MED7
														EIF3M
														METAP2
														EIF4E2
														TNFRSF1A
														IMPDH1
														C11orf24
														ARPC5L
														SNRPB2
														KDELR3
														UTP18
														RPL26
														MLX
														SAT2
														PGK1
														TMEM120B
														CDC123
														BRD9
														LMNA
														CTSV
														TXNDC17
														TRMT10C
														TMEM45A
														EXOSC1
														WDR61
														BUD31
														MRPL33
														TOMM6
														SMIM7
														LRRC42
														SEC61B
														UTP11
														AATF
														RWDD1
														UTP6
														SAP30BP
														WTAP
														PSMA4
														GSKIP
														MED8
														KDM1A
														RIOK1
														ILF2
														BLOC1S2
														EIF2S1
														RSL1D1
														CCT2
														PSMD7
														NIT2
														ATP6V1D
														CAMKK2
														DNAJA2
														RAMAC
														SPATS2L
														H3F3B
														RTCA
														STRAP
														RPL7L1
														TOR1A
														OPTN
														PRPF38A
														WDR73
														EIF4G2
														ZC3H15
														TAF7
														SCO1
														TOR1B

## Sheet: Table S8 REACTOME core respons
Table S5 - REACTOME pathways mapping to 79 core response module genes (pathways included with FDR < 0.05)
Pathway	P-Value	Benjamini	Fold Enrichment	Bonferroni	FDR
Cytokine Signaling in Immune system	1.2e-09	4.88e-07	5.02	4.88e-07	4.36e-07
Interleukin-10 signaling	3.49e-09	7.08e-07	32.61	1.42e-06	6.33e-07
Signaling by Interleukins	9.36e-09	1.27e-06	6.51	3.8e-06	1.13e-06
Signal Transduction	2.43e-06	0.000247	2.26	0.000986	0.00022
Interleukin-4 and Interleukin-13 signaling	2.21e-05	0.0018	11.97	0.00895	0.00161
NGF-stimulated transcription	4.5e-05	0.00305	24.56	0.0181	0.00272
Interleukin-1 family signaling	8.41e-05	0.00449	9.44	0.0336	0.00401
Immune System	8.85e-05	0.00449	2.2	0.0353	0.00401
Interleukin-1 signaling	0.000171	0.0077	11.27	0.067	0.00689
Chemokine receptors bind chemokines	0.000231	0.00852	16.23	0.0895	0.00762
Regulated Necrosis	0.000231	0.00852	16.23	0.0895	0.00762
Nuclear Events (kinase and transcription factor activation)	0.000263	0.00889	15.7	0.101	0.00795
Signaling by Overexpressed Wild-Type EGFR in Cancer	0.000711	0.0206	71.84	0.251	0.0184
Inhibition of Signaling by Overexpressed EGFR	0.000711	0.0206	71.84	0.251	0.0184
NOD1/2 Signaling Pathway	0.000882	0.0231	20.71	0.301	0.0207
EGFR interacts with phospholipase C-gamma	0.000911	0.0231	63.86	0.309	0.0207
GRB2 events in EGFR signaling	0.00195	0.046	44.21	0.547	0.0411
Toll Like Receptor 3 (TLR3) Cascade	0.00211	0.046	9.04	0.575	0.0411
PIP3 activates AKT signaling	0.00225	0.046	5.08	0.6	0.0411
SHC1 events in EGFR signaling	0.00227	0.046	41.05	0.602	0.0411
MyD88-independent TLR4 cascade	0.00249	0.046	8.63	0.637	0.0411
TRIF (TICAM1)-mediated TLR4 signaling	0.00249	0.046	8.63	0.637	0.0411
Signaling by NTRK1 (TRKA)	0.00275	0.0485	8.4	0.673	0.0433
Nucleotide-binding domain, leucine rich repeat containing receptor (NLR) signaling pathways	0.00309	0.0522	13.44	0.715	0.0467
GAB1 signalosome	0.00335	0.0544	33.81	0.744	0.0487

## Sheet: Table S9 - up 6B vs ΔfhspisA
Table S6 - Genes from integrated response module with significantly elevated expression following 6B expression than Δfhs/piaA infection
CXCL6
GPR68
AEN
MAP2K3
MAP3K13
SPRR3
CAV1
ASB2
TLK2
MRPL15
SEMA4B
AC012254
KLF4
C11orf24
BHLHE40
SMIM7
EFHD2
TNFSF15
TCAF2
EDC3
ADAMTS1
ALOX5
BIK
MAFG
FABP5
SULT1A3
PBDC1
POLR2H
AC242843
AL365205
RPL9
COA4
MDGA1
ST3GAL4
DPCD
ARHGAP30
DNAJA2
RPL34
PMAIP1
HILPDA
PUM3
SLC25A25
IGFBP6
FEM1C
FBXL5
TDG
KDELR3
SOX15
RNF24
AC022149
PLEK2
ARF6
ADPRM
TIMM23
IRS2
DUSP7
AP2A2
ANXA8
CXCL3
NFKBIA
MSANTD3
ARHGDIB
ARHGEF2
NCOA7
KLF7
FAM110C
AC243919
FGFBP1
KCTD9
ANKRD22
PLAT
PLK3
FOXC2
RAB9A
CXCL10
HHEX
DDIT4L
MX2
ANKRD33B
FAM181A
SLC20A1
CCT2
CXorf40B
FAM162A
DNAJC17
GMDS
BIRC3
CA2
TNFRSF1A
STC2
MLX
EIF4G2
CH25H
EIF6
IFNGR1
RGS14
CLIC1
MED8
ASB13
NAMPT
CYP1A1
HMOX1
IFNLR1
ADRA1B
GCNT3
AKIRIN2
ISG20L2
BACH1
POMZP3
TMEM126A
KNOP1
LMNA
ARTN
TMEM51
ATP6V1D
PRPF18
EIF3M
RPS27A
KRT7
CRIP2
HCAR3
HCAR2
FRS3
RRP36
RPS3A
DAPP1
HOXB3
CSF2
EGR2
CYP1B1
FAM118B
TNFSF18
IKBKE
C16orf87
CFB
FOSB
PLEKHG3
DUSP1
IFIT1
PPP1R15B
CDKN1A
CITED4
PLK2
BBC3
BRD9
PPP1R18
BHLHE41
PELI1
ADSL
EIF2S1
PRDX4
CLK3
FOXC1
RNF227
SLC16A9
ERRFI1
CLCF1
ADRB2
LYAR
PLP2
ETV4
CYP1A2
ANKRD40
NDUFAF4
BZW2
JPT1
SEC61B
ANXA2
TIFA
HAS3
CDC42EP2
C17orf100
NIT2
DCUN1D3
EXOSC2
RPL24
RDH10
CAMKK2
JUNB
CRIP1
OSGIN2
LSM2
PIM3
FOSL1
FUT11
TAP2
NFIL3
ARL4D
BLACAT1
HOXB2
MTFMT
SAT1
ATF3
CXCL14
BMP4
CXCL1
EBNA1BP2
MAFK
PARD6B
EIF4E2
PIK3CD
IER2
SCO1
SPSB1
MRPL14
SNAPC1
STC1
SNRPD1
ETS1
AC087289
LTV1
CSNK1E
RHOD
FBXO32
TMEM265
TMEM45A
ENKUR
PSMA4
IFI6
CEBPB
CTAGE4
NR4A1
FOSL2
EIF1B
KLF9
GCNT4
PHF13
NOCT
DUSP2
EIF1
BTG2
KBTBD2
EMP3
MAPK6
EXOSC1
SPATS2L
ILF2
TNFSF9
IL32
ARRDC3
OASL
LRRC42
EIF5
DDX24
PNP
IL19
GSKIP
CCNH
PSMA5
DDIT4
CTNNAL1
MFSD2A
IRF1
KIAA1324
CD274
GNG11
NKX3-1
RAMAC
FAM89A
PLAU
ELF3
CPA4
MFHAS1
EPHA2
TMEM40
PTHLH
MTNR1A
ARL3
PDGFB
RNF19B
IL1A
LY6D
RAD51B
H3F3B
HOXA3
BUD31
NME2
PWP1
ETV3
KDM1A
EGFLAM
GADD45A
HAS2
IL36G
RWDD2B
AC115223
KMO
GABARAPL1
DUSP5
ETS2
NFKBIE
RELB
RWDD1
HRAS
C2CD4A
GJB5
INAFM2
JUN
MAB21L3
MMD
PHLDA2
RFFL
IRAK2
NEURL1B
LPAR6
TMSB10
NIP7
SERTAD2
IL17C
PELO
MOB3C
MRTO4
GNA15
KLHL31
CDC123
HLA-DMB
PDLIM3
HOXD13
EGR1
OSGIN1
